# Supplementary material for: Use of relevancy and complementary information for discriminatory gene selection from high-dimensional gene expression data
Source: PLoS One. 2021 Oct 6;16(10):e0230164. doi: 10.1371/journal.pone.0230164 (PMC8494339; doi:10.1371/journal.pone.0230164)
Supplement: S1 File — (ZIP) [file pone.0230164.s001.zip]

Archive with 7 entries (7 files):
- GDS3341.csv
- GDS3610.csv
- GDS4431.csv
- GDS4824.csv
- GDS5306.csv
- GDS6063.csv
- GSE106291.csv
