# Supplementary material for: Use of relevancy and complementary information for discriminatory gene selection from high-dimensional gene expression data
Source: PLoS One. 2021 Oct 6;16(10):e0230164. doi: 10.1371/journal.pone.0230164 (PMC8494339; doi:10.1371/journal.pone.0230164)
Supplement: S1 File — (ZIP) [file pone.0230164.s001.zip › GDS3341.csv]

	MIR4640	RFC2	HSPA6	PAX8	GUCA1A	MIR5193	THRA	PTPN21	CCL5	CYP2E1	EPHB3	ESRRA	CYP2A6	SCARB1	TTLL12	LOC101930489	WFDC2	MAPK1	ADAM32	SPATA17	PRR22	PXK	VPS18	MSANTD3	SLC46A1	TIMD4	SLC39A5	ZDHHC11B	ATP6V1E2	AFG3L1P	CILP2	PIGX	TMEM196	SLC39A13	BEST4	AK9	CORO6	TMEM106A	ALG10	TTC39C	NEXN	C15orf40	RAX2	MFAP3	EYA3	GIMAP1	KLK8	CCDC65	FAM122C
0	9.008444999999998	7.010915	6.804155	6.59084625	6.247283333333333	7.8622700000000005	6.313487500000001	5.97411	7.13376	7.60604	7.576134999999999	7.43013	6.981260000000001	6.390152	9.02885	8.226875	6.514173333333333	7.765085714285713	4.79338	5.26318	6.430955	6.75296	6.813435	7.32165	7.173635000000001	6.57052	7.343995	4.88912	6.95784	7.0203733333333345	5.534549999999999	5.877386666666666	4.01206	7.217905	4.12535	5.63795	6.84682	5.3535224999999995	5.4517050000000005	7.0664266666666675	5.155745	5.633095	6.75906	6.43606	6.1201799999999995	6.347662	6.321415	4.0657700000000006	5.8150675000000005
0	9.4463125	6.781155	7.128885	6.5109525	6.1822799999999996	7.955325	6.21341	5.7996479999999995	8.252573333333334	6.321655	7.33848	7.4731	6.776005	6.330202	8.744025	8.064445	7.324280000000001	7.652372857142857	4.78263	5.90456	6.13017	6.92682	6.61486	7.290895	7.0067325	6.08583	6.928025	7.181205	6.99291	6.459043333333334	5.2562750000000005	5.710153333333333	4.01607	7.13075	4.2018	5.905626666666667	6.27825	5.20215	5.83944	7.286446666666667	5.019715	5.879245	6.41593	6.444123333333334	6.0399899999999995	6.2018260000000005	5.676410000000001	4.215233333333334	5.6407525000000005
0	9.768339999999998	6.73126	7.09202	6.352908750000001	6.121393333333334	9.343969999999999	6.2909225	5.767344	8.415616666666667	5.754897499999999	7.08727	7.40567	6.80731	6.371067999999999	8.566234999999999	7.967455	7.6375866666666665	7.564237142857142	4.68865	7.57042	6.32592	7.3984475	6.80409	7.16558	6.9147099999999995	6.28506	7.196885	6.3268699999999995	7.30661	7.2464	5.292975	5.692496666666667	3.92386	7.665179999999999	6.83501	6.2278400000000005	6.73322	5.3224350000000005	5.188495	7.6002833333333335	5.02636	6.196205	6.39389	6.16457	5.942325	7.280105999999999	5.491255000000001	4.66556	5.75813
0	10.667	7.241925	6.918985	6.016769999999999	6.108440000000001	8.72746	6.4851849999999995	5.896964	8.693193333333333	5.283095	6.939439999999999	7.632865	6.441515	6.08741	8.286325	7.64576	8.72832	7.828974285714286	5.48423	9.03348	6.27022	6.457075	7.09848	6.907525	6.837299999999999	6.19597	6.74151	10.494175	7.04775	7.124346666666667	5.41225	5.694736666666667	3.9714600000000004	7.256209999999999	8.89739	7.558586666666667	5.90478	5.429175	5.813765	8.11017	4.945645	6.323985	6.75026	6.025076666666667	5.9316925000000005	6.970052	5.235099999999999	6.17025	5.36529
0	9.554672499999999	6.733165	7.1720299999999995	6.409135	6.125123333333334	8.22596	6.314604999999999	5.901695999999999	8.823929999999999	6.246237499999999	7.20082	7.372005	7.018535	6.306286	8.603255	8.521	7.89021	7.515999999999999	4.85684	6.63461	6.344525	6.9362125	6.63077	7.3159849999999995	7.1510425	6.34245	7.129475	6.381835000000001	7.28829	6.948146666666666	5.274895	5.516036666666666	4.025075	7.085965	4.33465	5.915203333333333	6.65838	5.367515000000001	5.15358	7.249890000000001	5.461	5.801629999999999	6.7323	6.4647033333333335	5.86942	6.827082	5.5088799999999996	4.746206666666667	5.784807499999999
0	10.201257499999999	6.88558	7.460509999999999	6.3180000000000005	6.123596666666667	9.02023	6.5116700000000005	5.8563	8.987879999999999	5.6182475	7.35832	7.15795	6.76558	6.215008	8.575545	7.561789999999999	7.757266666666666	7.651339999999999	5.1723	8.27472	6.27669	6.68657	6.8649450000000005	7.047385	7.04943	6.48953	7.34619	7.2228200000000005	7.20606	7.090193333333333	5.367295	5.98462	4.0829	7.668325	5.43365	6.621166666666666	6.72821	5.496745000000001	5.632175	7.5104266666666675	5.10321	5.87414	6.35634	6.459226666666666	5.969317500000001	6.944786000000001	5.66129	5.311050000000001	5.5867875
0	9.832765	6.929185	7.657345	6.8429725	6.38822	8.27845	6.6350425	5.9122520000000005	8.251013333333333	6.1418675	7.754715	7.551159999999999	7.348305	6.58476	9.273859999999999	7.648255000000001	7.8156099999999995	7.201725714285715	4.96783	6.300895	6.9267900000000004	6.42122	7.01047	7.212185	7.5124825	6.27677	7.50601	7.18105	6.913	7.065073333333333	6.212925	5.571459999999999	4.274965	7.7639000000000005	4.41741	5.730623333333334	6.58736	5.121567499999999	5.159015	6.848293333333333	4.83239	5.794980000000001	6.23093	6.095289999999999	5.8594525	6.119805999999999	6.491994999999999	4.487613333333333	5.528615
0	9.3906525	7.5108	7.764569999999999	6.52679875	6.389843333333334	9.108229999999999	6.4003025	5.63729	8.870626666666666	5.5952625000000005	7.45327	7.421305	6.930715000000001	6.428056	8.33407	8.291525	7.485556666666667	7.699715714285715	4.64517	7.441085	6.43588	7.31591	6.85488	7.223705	6.964715	6.78357	7.344069999999999	5.862584999999999	7.14193	6.876073333333333	5.5711949999999995	5.683546666666667	4.09629	7.576980000000001	4.46633	5.9073866666666675	6.55858	5.4395625	5.566800000000001	7.29684	4.92187	6.26482	6.57418	6.09975	5.9051625	6.912927999999999	5.683845	4.912123333333334	5.6046249999999995
0	9.95173	7.358779999999999	7.578239999999999	6.3266725	5.984749999999999	8.862995000000002	6.236445	5.68732	8.260476666666666	5.6313075	7.0938300000000005	7.33362	6.8055725	6.379294	8.39747	7.823155	7.537953333333333	7.660037142857143	4.62804	7.6497	6.176	7.582635	6.85929	7.20836	6.918480000000001	6.88144	7.03306	6.674915	7.05792	7.03682	5.346965	5.859593333333333	3.8755949999999997	7.403415000000001	5.08638	6.205263333333334	6.45852	5.740307500000001	5.5387249999999995	7.160623333333334	5.007020000000001	5.88955	6.58807	6.317699999999999	6.2798549999999995	6.774384	5.38802	4.5785599999999995	5.7593499999999995
0	9.5161675	6.674325	7.0298549999999995	6.398378749999999	6.274053333333334	8.08632	6.3785275	5.975	7.76749	5.922625	7.227365000000001	7.245645	7.0022125	6.245030000000001	8.297450000000001	8.064345	7.517130000000001	7.459765714285714	4.89495	7.9594249999999995	6.115365000000001	6.363597500000001	6.83677	7.171755	7.0665575	6.63463	7.06786	6.726265	7.29729	6.8089933333333335	5.4251450000000006	5.706440000000001	4.01678	7.101035	5.75856	6.377793333333333	6.39778	5.411675	5.629075	7.11639	5.153045	5.997985	6.51444	6.26633	5.99643	6.294714	5.75257	5.166616666666666	5.8006175
1	9.376122500000001	6.93424	6.82742	6.172183749999999	5.967686666666666	7.773705	6.2284	5.58274	7.814253333333333	5.1520025	6.897875	7.2088	6.566560000000001	6.217429999999999	8.626895000000001	7.9492650000000005	6.973103333333333	7.129294285714285	4.47428	7.068485	5.98683	6.9387075000000005	6.527609999999999	8.329365	6.872087499999999	5.65491	6.991215	6.35114	7.37308	6.913976666666667	5.11143	5.824813333333334	3.9112999999999998	6.719015000000001	3.99969	6.08314	6.3783	5.26898	6.1797	6.5735633333333325	6.37979	6.414135	6.4907	6.6124133333333335	5.860944999999999	6.0487340000000005	5.2254950000000004	4.439796666666667	5.73818
1	9.4838475	7.771605	7.25123	6.586965	6.412593333333334	8.599505	6.398734999999999	5.795752	10.201553333333333	5.513885	7.1747	7.28556	6.877025	6.628322	8.786425000000001	8.64963	6.392433333333334	7.597302857142857	4.6175	5.46678	6.4711099999999995	6.5658075	6.938355	7.443325	7.1724925	6.85193	7.583805	4.21092	7.12537	6.6330366666666665	5.5604	6.29733	4.016725	7.86322	4.27255	5.4218866666666665	6.80363	5.6264525	5.35735	7.3110333333333335	5.431990000000001	6.01304	6.50149	6.007599999999999	5.95378	7.131548	5.582380000000001	4.037886666666666	5.842975
1	11.4023	7.8117350000000005	6.668105000000001	6.20454375	6.154626666666666	8.18324	6.1440275	5.665895999999999	8.434153333333333	5.0648	6.94442	7.1819999999999995	6.7141475	5.981552000000001	8.376750000000001	8.179795	6.9834266666666664	7.342407142857143	4.62109	5.424665	6.35264	6.3429725	6.60762	8.098894999999999	6.77507	6.11019	7.1107000000000005	6.105415000000001	7.31379	7.4327266666666665	5.290045	6.142196666666667	4.0498449999999995	7.10823	4.12685	5.363366666666667	6.44351	5.4243725000000005	6.981685000000001	6.815586666666666	7.078455	6.059975	6.22427	6.741696666666667	6.0863175	5.880879999999999	5.347135	3.793376666666667	6.0243875000000005
1	9.596505	7.34437	7.734195	6.5423325000000006	6.276126666666666	7.238905	6.058597499999999	6.082756000000001	8.040426666666667	5.33404	7.483065	7.05846	6.83538	6.525312	9.23297	8.88371	6.161653333333334	7.916327142857143	4.68009	5.90995	6.302965	6.44448	6.61871	8.29115	7.0842175	6.21209	7.349715	4.634175	8.05541	7.127423333333333	5.2787500000000005	6.029646666666667	4.026075	7.413515	4.29354	5.62376	6.41539	5.132205000000001	5.869625	6.14277	5.86742	6.04327	6.3699	6.777983333333334	5.8372075	5.899896	5.68139	3.782723333333333	5.6407525
1	8.83943	7.19835	6.74405	6.0634875	5.90784	8.847995000000001	5.982835	5.416774000000001	9.937043333333333	5.087457499999999	6.843705	6.60538	6.39678	5.989934	8.32713	7.51236	5.946936666666667	7.536934285714287	4.37142	5.3827750000000005	5.718780000000001	6.727474999999999	6.26813	7.738605	6.9327575	6.22726	6.742660000000001	5.31496	7.02465	7.193886666666667	5.078849999999999	5.858879999999999	3.8051500000000003	7.166385	3.89288	5.381246666666667	6.27718	5.3386525	6.14863	6.983623333333334	8.939435	6.4139	6.11023	6.754273333333333	6.0791925	6.496508	5.205204999999999	3.66823	5.9264025
1	9.090577499999998	6.83597	7.89006	6.4372212499999995	6.051166666666667	8.64658	6.2389525	5.727138000000001	9.81011	5.1652700000000005	7.253995	7.088075	6.765385	6.353147999999999	8.006215	8.157645	6.350546666666666	7.547424285714286	5.10782	6.024345	6.262055	6.9921925	6.52098	7.243705	7.0527075	7.08789	7.090249999999999	5.474625	7.36974	7.132446666666667	5.1778949999999995	5.517346666666666	3.985395	7.328545	4.3723	5.59739	6.45993	5.871775	5.864995	7.133863333333333	6.1586099999999995	5.709045	6.44364	6.364606666666667	6.149925	7.196972	5.522	4.2908800000000005	5.791945
1	8.82555	7.670755	7.2593499999999995	6.5728212500000005	6.202513333333333	7.70132	6.0608175	5.720646	9.730693333333335	5.501195	7.195855	7.126939999999999	6.798345	6.4873840000000005	7.94581	7.9808	6.18756	7.453374285714288	4.53729	4.928745	6.372335	6.279882499999999	6.661955000000001	8.08925	7.055407499999999	6.53186	7.406275000000001	4.865205	6.98501	6.9099433333333335	5.54707	5.437096666666666	3.978015	7.323880000000001	4.17126	5.602106666666667	6.43899	5.472105000000001	5.552395	7.019196666666666	5.301995	6.277425	6.22796	6.406206666666667	6.2356	6.4410240000000005	6.08106	3.9983133333333334	5.715815
1	9.4361575	7.30399	7.913815	6.37426625	6.149156666666666	8.752215	6.2295275	5.431884	10.209506666666668	5.291595	7.01887	7.209825	6.65263	6.27502	8.089295	8.675405	6.668726666666667	7.59045	4.61803	6.34576	6.285705	6.7644325	6.98893	7.28073	6.9305225	6.42044	7.163105	5.894475	7.11119	6.997486666666667	5.247885	5.984653333333334	3.964785	7.3558699999999995	4.25015	5.411456666666666	6.55167	5.7368974999999995	5.59102	7.240136666666667	5.568205	6.310005	6.309	6.5649033333333335	6.0883175000000005	7.293104	5.42426	4.260356666666667	5.571784999999999
1	9.2360425	7.470525	7.128595000000001	6.21054625	6.197220000000001	7.534725	6.0664375	5.547198	8.679663333333332	5.383487499999999	6.964594999999999	6.960655	6.8291675000000005	5.99743	8.320215000000001	7.354995000000001	6.245276666666666	7.528187142857143	5.04334	5.82298	5.9756350000000005	6.1954424999999995	6.250615	7.5414200000000005	6.960335	6.39697	7.077859999999999	4.882664999999999	7.21034	6.81426	5.264755	6.118236666666667	3.9475049999999996	6.7671600000000005	3.96987	5.508933333333334	6.62903	5.188057499999999	6.47634	6.748576666666666	6.611974999999999	5.970245	6.24852	6.64975	6.089885000000001	6.280466	5.47757	4.101906666666667	6.0018525
1	9.406925	7.0288900000000005	8.116825	6.291207499999999	6.014176666666667	8.74631	6.1447525	5.6425719999999995	11.141133333333334	5.46752	7.202814999999999	7.014915	6.6366475000000005	6.29094	8.156015	8.31785	6.80408	7.622088571428571	4.50672	5.802975	6.112285	6.6301000000000005	6.59237	7.552435	7.031459999999999	6.2561	7.20552	5.705114999999999	7.07031	7.19157	5.31264	5.727473333333333	4.04394	7.264805	4.23556	5.3892766666666665	6.4864	5.7133975	5.65393	7.442606666666666	5.746335	5.970085	6.39119	6.42915	5.901949999999999	7.717738	5.42373	3.953823333333333	5.7223825
1	9.6508325	7.1456599999999995	7.4398100000000005	6.23305	6.001376666666666	8.360230000000001	6.104265	5.416093999999999	9.645363333333334	4.956425	6.765135000000001	6.797415	6.685465	6.315862	8.011365	8.13418	6.032793333333333	7.574138571428572	4.44102	5.710995	6.12539	6.6771775	6.5856650000000005	7.419135	7.037030000000001	6.25299	6.9236450000000005	5.571985	7.21879	7.122553333333333	5.14799	5.777563333333333	3.910235	7.02827	4.46652	5.551856666666667	6.45303	5.55493	6.0550250000000005	7.158106666666666	5.778905	6.187625000000001	6.33732	6.3548333333333344	6.032735000000001	7.660683999999999	5.3648299999999995	3.86666	5.818619999999999
1	9.545047499999999	8.067705	7.220385	6.587145	6.427626666666666	7.94649	6.354095	5.55396	8.27603	5.3485525	7.18565	7.468415	6.9240175	6.516329999999999	9.37624	7.74928	6.093606666666666	7.453327142857144	4.71212	5.15973	6.39028	6.1281375	6.898085	8.278400000000001	7.1312774999999995	6.30932	7.49005	4.976445	6.82982	6.632686666666667	5.4081600000000005	6.46211	4.267435	7.53238	4.22805	5.15963	6.61453	5.3315625	6.03659	6.936216666666667	5.120175	5.77594	6.53374	6.582133333333334	6.0666075	6.189838	5.736105	3.99534	5.710205
1	9.70984	7.448840000000001	7.46011	6.3489700000000004	6.117146666666667	8.413075	6.2503424999999995	5.587022	9.51095	5.325775	7.184855	7.56958	6.802245	6.255540000000001	8.72066	7.937984999999999	6.91134	7.371702857142857	4.30682	5.904315	6.3864149999999995	6.3716325	6.69435	7.28606	7.002250000000001	6.13747	7.080954999999999	6.177825	7.14435	6.975210000000001	5.206325	5.883266666666667	3.89439	7.251635	4.27255	5.401260000000001	6.52856	5.359895	5.430975	6.36846	5.186605	6.0259350000000005	6.40018	6.57637	6.022119999999999	6.249550000000001	5.5314700000000006	4.009966666666667	5.6692425
1	10.579825	6.92131	7.80101	6.3699525	6.263086666666666	8.49117	6.243855	5.691872	10.347633333333333	5.294957499999999	7.11866	7.312935	6.5769325	6.3458559999999995	8.591295	7.57054	6.873823333333334	7.335524285714286	4.47486	5.552385	6.569935	6.1542200000000005	6.72548	7.23931	7.08414	6.27677	7.01798	5.547725	7.98061	7.447143333333334	5.303979999999999	6.193156666666667	3.8911949999999997	7.26262	4.79277	5.410093333333333	6.45303	5.35511	7.05761	6.6909600000000005	4.886464999999999	6.705875	6.60953	6.455273333333333	5.87608	6.752436	5.586180000000001	3.8896766666666664	5.7063325
1	9.90404	8.20886	7.5391200000000005	6.2934237500000005	6.11592	8.636315	6.2321575	5.567171999999999	9.953036666666668	5.25382	7.076955	7.5918	6.597315	6.273266	8.73435	7.8075399999999995	6.184473333333333	7.499632857142857	4.6537	5.392375	6.316515	6.35845	6.7207349999999995	6.982395	6.9440525	6.09428	7.310004999999999	5.3624849999999995	7.96544	6.8594800000000005	5.352335	5.906603333333333	3.973465	7.379155	4.2438	5.534763333333333	6.36641	5.3108225	5.4827200000000005	6.810123333333333	6.384	6.028285	6.33803	6.43029	6.116232500000001	6.434565999999999	5.43777	3.770443333333333	5.977707499999999
1	10.10319	7.61707	7.59244	6.382782500000001	6.095199999999999	7.640755	6.1147849999999995	5.503166	9.264249999999999	5.381035000000001	7.256679999999999	7.4172400000000005	6.7343775	6.35714	8.82995	8.23941	6.033113333333333	7.556981428571428	4.48808	5.279484999999999	6.5090699999999995	6.32614	6.996785	7.83874	7.10862	6.25347	7.079219999999999	8.587835	7.5647	7.275176666666667	5.310665	6.78836	3.9621500000000003	7.1898	4.23713	5.510983333333333	6.3076	5.178625	6.71055	6.573756666666667	5.307965	6.024990000000001	6.23111	6.5876366666666675	5.977935	6.6548560000000005	5.4181349999999995	3.8578066666666664	5.845127499999999
1	9.7738075	8.358265	7.380224999999999	6.37647875	6.053439999999999	8.504155	6.2267624999999995	5.656499999999999	10.900333333333334	5.261925000000001	7.198964999999999	7.071685	6.645515	6.244982	8.46978	7.880575	6.330946666666667	7.6862771428571435	4.40706	5.490435	6.16075	6.407675	6.5323150000000005	9.159220000000001	6.9542725	6.18789	6.989825	5.110975	7.24659	7.08017	5.326035	5.91199	3.991385	7.556175	3.85423	5.464973333333333	6.28765	5.134405	6.1757	7.1611199999999995	5.367825	6.42052	6.14272	6.475806666666666	5.8568275	6.750221999999999	5.450965	3.966636666666666	5.5376075
1	9.215835	6.8369599999999995	7.43066	6.422442500000001	6.3962666666666665	8.745429999999999	6.234837499999999	5.6534379999999995	9.658253333333333	5.35373	7.35243	7.451015	6.794647500000001	6.496416000000001	7.869285	8.375544999999999	6.0309099999999995	7.435191428571429	4.97222	5.080145	6.38935	6.526915	6.648245	7.51957	7.216850000000001	6.78357	7.055529999999999	6.79934	6.98843	7.167776666666666	5.3400549999999996	5.932896666666667	3.84107	7.33397	4.10744	5.20051	6.65407	5.353800000000001	6.0564800000000005	6.982996666666668	5.6688600000000005	5.920145	6.70967	6.287626666666667	5.936987499999999	7.530222	5.465345	3.968829999999999	5.6882425
1	9.9135825	8.46916	6.70963	6.3124649999999995	6.16307	7.775765	6.210920000000001	5.614826	6.63248	5.20675	7.279985	7.38206	6.6375375000000005	6.163188	8.648985	7.596075000000001	6.032256666666666	7.3392357142857145	4.51304	5.28869	6.349515	6.07772	6.537045	7.9872	6.9435424999999995	5.93101	7.416255	4.9668600000000005	8.02622	6.826203333333333	5.293165	6.455643333333334	3.959505	7.18391	4.30707	5.15508	6.3667	5.17949	6.54978	7.029683333333334	7.103115	6.411085	6.26541	6.54508	6.0236925	5.9189099999999994	5.554545	3.762283333333334	5.702617499999999
1	9.90135	8.69646	7.258785	6.287697500000001	6.080956666666666	8.15842	6.2731875	5.518016	8.668716666666667	5.277222500000001	6.943655	7.2043800000000005	6.668290000000001	6.052434	9.095324999999999	7.84047	6.180546666666667	7.568074285714286	4.89206	5.40186	6.25502	6.502717500000001	6.56667	7.19816	6.8506225	5.95012	7.04673	4.392405	7.3433	7.20045	5.157765	6.13711	3.9244149999999998	7.429765	4.09287	5.42599	6.47461	5.5053225	6.29424	6.538550000000001	5.2941400000000005	6.035595	6.33015	6.284903333333332	5.960262500000001	6.528604000000001	5.597955000000001	3.68557	5.7306775000000005
1	9.618717499999999	7.026285	7.83943	6.5338125	6.186373333333333	8.676739999999999	6.4221200000000005	5.578556	8.712533333333333	5.4330725	7.2372	7.429935	6.762172499999999	6.257016	8.438565	7.8579099999999995	6.742259999999999	7.180822857142857	5.15724	4.7661750000000005	6.065135	6.6765925	6.681585	7.1830300000000005	7.1306400000000005	7.36268	6.9767	6.624325000000001	6.94186	7.111533333333333	5.411075	5.494643333333333	4.322975	7.539875	4.16765	5.449583333333334	6.62717	5.453399999999999	5.399925	6.91695	4.856115	6.238695	6.58353	6.501670000000001	5.903982500000001	6.590974	5.37334	4.111296666666667	5.549385000000001
1	9.382767500000002	7.59726	7.421825	6.26176625	6.166543333333333	8.698005	6.1818075	5.296626	10.430100000000001	5.2202125	6.92076	6.973435	6.730902500000001	6.150084	8.239645	8.02444	6.068753333333333	7.409904285714285	4.45359	5.28664	6.12512	6.5091725	6.50749	7.060715	6.9007	6.13331	7.13532	4.6206	6.91394	7.043626666666666	5.1606749999999995	5.876513333333333	3.83634	7.412705	4.4158	5.41827	6.30924	5.906594999999999	5.404909999999999	7.139746666666667	6.45664	6.345815	6.38117	6.21649	5.83626	7.240102	5.610605	3.787876666666667	5.9874624999999995
1	9.650019999999998	8.44653	7.068759999999999	6.2524525	6.116723333333333	7.22396	5.913175	5.478536	8.241903333333333	5.0010075	7.2673950000000005	7.284285000000001	6.5311325	6.653969999999999	8.48577	7.47609	6.4913	7.429301428571429	4.56884	4.98123	6.125495	5.9731925	6.418945000000001	7.94295	6.7824	6.06077	7.078275	6.0727150000000005	7.14276	6.714166666666666	5.17741	6.093056666666667	3.93609	7.13087	4.01347	5.344806666666667	6.39971	5.39402	5.6529799999999994	6.9694	5.42987	6.0065349999999995	6.09399	6.683853333333334	6.0362675	6.164783999999999	5.373645	3.7354233333333333	5.5924875
1	9.6849525	7.74694	7.22032	6.2346125	6.13301	7.914575	6.109645	5.6089080000000004	9.397543333333333	5.232715000000001	7.09108	7.221735000000001	6.6420875	6.132652	8.572895	7.827954999999999	6.050319999999999	7.352474285714286	4.44724	4.993905	6.247985	5.9893175	6.69764	7.354865	6.9760875	6.26659	7.001835	6.460205	7.5509	6.765350000000001	5.355309999999999	6.510956666666668	3.97757	7.109965	4.09251	5.43197	6.47987	5.24717	6.891105	6.90678	5.700315	6.324755	6.30804	6.1911	6.198572499999999	6.017556000000001	5.3546949999999995	3.7624366666666664	5.6176449999999996
1	9.445802500000001	7.31509	7.006164999999999	6.350205	6.204940000000001	8.415725	6.133945000000001	5.633164000000001	10.520266666666666	5.219352499999999	7.077675	6.8843049999999995	6.79514	6.4231039999999995	8.084135	8.578865	6.781693333333333	7.588344285714286	4.62256	5.12096	6.3154699999999995	6.70941	6.682024999999999	7.665135	7.152355	6.16714	7.026965000000001	6.074965000000001	7.36994	6.998333333333332	5.376445	6.106866666666666	3.840345	7.260070000000001	4.34776	5.383683333333333	6.50086	5.7794125	5.73442	7.4463566666666665	5.74289	6.099555	6.23223	6.2403466666666665	5.9103825	7.540906	5.50643	3.81143	5.8946475
1	9.257045	7.257899999999999	7.344835	6.251363749999999	5.94226	8.237224999999999	6.1226400000000005	5.590135999999999	8.917726666666667	5.534035	7.28298	7.3387899999999995	6.492775	6.079610000000001	8.40152	7.735075	6.1598733333333335	7.377810000000001	4.57661	6.087325	5.913495	6.0344425	6.539085	8.152460000000001	6.8155675	6.38379	6.831035	4.571275	7.27906	6.8080533333333335	5.237674999999999	6.608946666666667	3.937455	7.42409	3.79727	5.797746666666666	6.41048	5.23593	6.554145	6.679609999999999	5.933025	6.335205	6.45576	6.858533333333333	6.207075	6.290656	5.340579999999999	3.7825166666666665	5.614942500000001
1	9.4798175	7.583735000000001	6.886044999999999	6.137851249999999	6.116	7.950145	6.1426625	5.391102	8.32481	4.9851600000000005	6.834759999999999	7.158004999999999	6.55044	6.278664	9.049665000000001	7.240135	7.811966666666666	7.472552857142857	4.42981	5.7358	6.01962	6.3336500000000004	6.399884999999999	7.19652	6.702627499999999	6.03554	6.897245	7.579855	7.16187	6.9156699999999995	5.07274	5.695406666666667	3.834205	6.918295	4.28614	6.155173333333333	6.32085	5.335520000000001	6.318745	6.406983333333334	5.880879999999999	6.51655	6.07241	6.799803333333333	6.0405425	6.365366	5.15255	3.797916666666667	5.6855475
1	9.556165	6.90315	7.386615	5.957887499999999	5.985869999999999	8.26162	6.0673075	5.515826	9.019333333333334	5.106225	7.085015	6.84998	6.48649	6.098688	7.707685	7.8385750000000005	6.888393333333333	7.397974285714286	4.50136	4.90536	5.71824	6.5279300000000005	6.42748	6.90309	6.968910000000001	5.8576	6.74619	7.6122499999999995	6.64222	6.706956666666667	5.134175	6.4311533333333335	3.841735	6.91347	4.03984	5.77718	6.32806	5.371905	6.223915	7.15446	5.692795	6.095845	6.47208	6.7324433333333324	6.0531575	6.49987	5.323395	3.7148033333333337	5.6088325
1	10.441725	7.908875	7.2132249999999996	6.2882662499999995	6.0724599999999995	8.067235	6.1254599999999995	5.465408	9.139159999999999	5.19876	7.120605	7.479905	6.755442500000001	6.1903500000000005	9.102844999999999	7.6308050000000005	5.891523333333333	7.603599999999999	4.41057	5.87025	6.248125	6.0193224999999995	6.54606	8.82713	6.9193875	6.16417	7.105964999999999	5.03805	7.51253	6.796076666666667	5.37388	6.472460000000001	3.8542	7.19098	4.14989	5.272410000000001	6.41473	5.275707500000001	6.75202	6.8945333333333325	5.886985	6.31433	6.13675	6.157936666666667	6.4081475	6.298278	5.41664	3.7650900000000003	5.8477875
1	10.0526075	7.377075	8.771105	6.548092499999999	6.25947	8.29249	6.4425175	5.719092	10.195266666666667	5.35181	7.3500250000000005	7.4395299999999995	6.8805175	6.816924	8.512975	8.24912	6.2935300000000005	7.193244285714286	4.9239	5.491565	6.3322199999999995	6.089119999999999	6.812585	7.468055	7.10821	6.41919	7.1861049999999995	6.601535	7.38718	7.254666666666666	5.459485	6.1646	4.4618649999999995	7.744409999999999	4.17494	5.480683333333334	6.73404	6.0941525	5.325505	7.051716666666667	5.32272	5.39616	6.74321	5.952940000000001	6.010275	7.212066	5.664575	4.046093333333333	5.6593824999999995
1	9.998149999999999	7.443960000000001	7.34925	6.3365100000000005	5.979996666666666	8.029145	6.147857500000001	5.600009999999999	9.91159	5.309289999999999	7.072925	7.517435	6.664359999999999	6.144516	8.695685000000001	7.217635	7.059503333333333	7.502332857142858	4.63042	5.2792200000000005	5.92559	6.30315	6.327775	9.392299999999999	7.03578	6.30003	6.99214	7.25098	7.38256	6.877976666666666	5.1691	6.177143333333333	4.01668	7.255355	3.98792	5.639763333333334	6.28823	5.278912500000001	5.1715599999999995	6.7781899999999995	5.10349	6.328975	6.27981	6.336606666666666	5.88799	6.209826	5.4977800000000006	4.026319999999999	5.6899725
[truncated: 5,000 more columns]
