# Supplementary material for: Use of relevancy and complementary information for discriminatory gene selection from high-dimensional gene expression data
Source: PLoS One. 2021 Oct 6;16(10):e0230164. doi: 10.1371/journal.pone.0230164 (PMC8494339; doi:10.1371/journal.pone.0230164)
Supplement: S1 File — (ZIP) [file pone.0230164.s001.zip › GDS3610.csv]

	MIR4640	RFC2	HSPA6	PAX8	GUCA1A	MIR5193	THRA	PTPN21	CCL5	CYP2E1	EPHB3	ESRRA	CYP2A6	GAS6	MMP14	TRADD	CHURC1-FNTB	PLD1	DTX2P1-UPK3BP1-PMS2P11	BAD	PRPF8	CAPNS1	RPL35	MIR6805	EIF4G2	EIF3D	PARK7	SRP14	GDI2	RPL11	ARF3	RPL21P28	RPL24	HNRNPC	2020-09-02 00:00:00	HNRNPA1P10	RPS27A	LOC100508408	FAU	TARDBP	CFL1	RPL18	EIF3F	RPS5	RPL27	RPL34	NARS	STARD7	RPL19
0	254.6725	66.33575	62.428399999999996	38.69967475	11.158375	170.65699999999998	18.15642	14.593272500000001	157.654	16.255627500000003	47.01025	83.5954	43.0655675	118.6421	47.847049999999996	101.07455666666668	63.75775	36.155045	167.041	72.45105	417.435	840.16	2567.94	2398.0114999999996	590.98185	963.93	1627.63	1632.71	1062.149	3183.1	229.19826666666668	1624.36905	3272.215	583.77025	690.113	2744.55	4008.84	3942.61	3113.12	243.653	2302.61	1417.2048000000002	638.53926	2945.99	3454.53	4965.13	658.189	503.935	3262.88
0	609.7044999999999	42.776799999999994	44.6633	52.2147	26.98565	112.3825	32.0438025	26.9726675	95.44505000000001	12.236815	219.543	71.9307	104.207075	217.151	65.21365	78.91684333333333	96.69145	47.57735	230.60449999999997	87.92320000000001	340.178	1072.31	2806.84	1552.3916000000002	463.13253	896.312	1624.31	1038.88	831.244	2798.81	295.9146666666667	2093.17265	2980.0550000000003	289.22625	556.7615000000001	2136.07	3678.28	4281.6	2486.58	263.73285	4473.03	1279.2256666666665	322.30741	3380.61	4082.04	5119.19	635.138	476.055	3789.44
0	190.11875	66.11265	109.92775	45.96981875000001	18.214	231.3315	14.7078725	8.7091375	876.0535	24.360557500000002	22.513	57.13355	39.84443	134.9125	70.870825	205.70996333333335	45.14035	31.61635	192.3425	64.61195000000001	324.273	540.077	1917.56	2495.3764	725.3079	714.764	1193.51	1219.17	1092.1039999999998	2717.87	296.62500000000006	1336.13255	1804.255	627.4575	475.5225	2638.75	3366.61	3111.46	2601.36	268.3053	3780.89	943.1694666666666	440.84542999999996	1694.07	3127.02	3966.49	382.195	537.123	2341.1
1	915.467	79.5325	88.95060000000001	43.13690125	17.141885000000002	137.859	19.337375	11.251157500000001	657.1524999999999	12.088465	45.02935	115.4246	49.092924999999994	255.008	86.84782499999999	91.78082	80.22749999999999	54.226977500000004	208.3175	86.7801	462.19	801.811	2662.75	2035.7165	742.2892	816.628	1069.54	1102.36	713.685	2377.83	330.3972333333333	932.97935	2983.08	587.8367499999999	553.701	2890.23	3347.61	3485.31	2556.11	215.81099999999998	3086.18	1217.4512666666667	534.173665	2675.11	3395.86	4445.91	803.646	603.008	3057.88
1	165.28050000000002	107.32765	39.192	46.26649625	15.509049999999998	180.962	15.6631	7.4723025000000005	538.3154999999999	6.2016575	45.72875	83.1596	39.9352725	115.1805	59.14787	123.36753333333331	57.408100000000005	50.622097249999996	184.81799999999998	47.6049	535.37	496.826	2228.32	2010.6024	560.4932	727.185	1524.78	1706.77	912.268	2163.94	399.7246666666667	1351.8632	3378.625	711.2539999999999	919.1995	2940.4	3979.73	3715.88	1780.17	353.4395	3412.63	994.0904333333334	420.15089	2758.85	3573.04	4223.43	605.815	763.225	3139.52
1	403.07050000000004	85.08915	93.6463	41.78313625	10.702675	101.09715	14.886677500000001	9.6361275	1138.57	19.4677525	48.0837	82.68345	39.0459425	149.01760000000002	53.342305	90.52499999999999	57.0576	36.735732500000005	130.701	73.0248	277.701	1038.9	2761.86	2048.5700500000003	647.9901	827.304	1689.18	1290.32	882.8095	2946.71	316.44866666666667	1197.17435	3012.835	563.76575	478.8655	2211.17	3069.81	3034.61	3071.88	220.12545	3004.49	1206.4153333333334	443.4079175	2887.74	3299.1	3876.99	612.07	513.348	3025.46
1	268.049	88.44239999999999	65.3239	32.50088	5.14832	190.0745	17.5515875	10.3792705	581.7855	14.066165000000002	40.0043	89.29935	38.24377	128.2152	45.34424	97.35001999999999	57.025000000000006	32.829595000000005	139.7725	82.66810000000001	351.846	540.877	3655.56	2908.4165	724.64175	968.397	1731.33	1774.29	1097.398	3567.62	224.39093333333332	1857.44945	3779.76	715.184	540.4045000000001	3019.03	4609.37	4787.31	4084.56	252.2233	2616.2	1595.6404333333332	691.32315	3145.29	4425.69	5409.47	681.059	511.189	3893.29
1	596.7277499999999	48.37965	109.42535000000001	40.11278375	16.35	147.58350000000002	14.763625	13.72367	471.58950000000004	12.0332675	48.26115	76.232	50.699875	195.51015	64.649725	89.08461666666666	50.5262	62.080705	168.89299999999997	58.37805	239.407	629.011	1598.53	1642.6012	753.958165	848.326	1288.96	1139.83	714.124	2118.6	362.6073333333333	838.69902	2491.84	537.79	744.053	2149.64	3037.17	2770.48	1914.27	198.17335	2809.63	849.7874666666667	381.121465	2076.78	2657.3	3562.42	773.59	653.94	2258.34
1	143.00900000000001	54.02515	615.3325	39.149217500000006	15.13829	160.10250000000002	13.896437499999998	4.784107499999999	1248.85	10.22955	34.928799999999995	57.309	50.604989999999994	107.18885	53.556675	113.82353333333334	48.63925	34.0588125	177.7275	43.25275	305.75	707.239	2164.75	1935.3432500000001	540.9644000000001	706.323	1028.32	1257.72	789.3745000000001	2273.03	225.75633333333334	1453.0073	2570.03	612.36	395.788	1996.33	2974.3	3253.71	3012.82	198.26635	3743.12	780.0405333333334	356.40574499999997	1996.57	3209.64	4604.29	317.726	477.915	2706.63
1	776.15875	102.3864	61.97715	63.275499999999994	13.266285	90.18695	22.6225625	9.548009999999998	134.4665	22.807255	53.050650000000005	135.09145	47.06745	274.2645	61.3304275	71.61256666666667	47.09605	49.4208425	289.78000000000003	79.601	534.662	542.449	2468.94	2536.904	808.08565	1161.07	2087.53	1394.85	851.408	3428.78	367.9156666666667	1182.5174	4174.35	565.616	634.9525000000001	3812.55	3995.54	4207.15	3003.59	302.22429999999997	3042.6	1318.3218333333332	668.71956	3561.61	3541.32	5061.77	1219.23	690.463	3843.49
1	304.1255	69.14869999999999	49.914049999999996	47.764076625	11.51873	201.55450000000002	23.9502525	7.75288	564.601	16.022402500000002	62.84995000000001	46.81545	63.472624999999994	170.039	88.794675	89.37564333333334	75.83275	34.5237775	145.18734999999998	90.66505000000001	376.633	519.749	2555.31	2058.969	726.3946500000001	715.482	1602.63	1103.4	899.242	2787.92	263.6203333333333	1576.14235	2323.3	552.4875	615.7665	2321.02	3800.12	3975.27	2917.52	206.47934999999998	2529.47	1050.7512666666667	537.4586999999999	1897.59	3296.08	4873.41	603.095	464.151	2753.36
1	629.0	98.43615	111.82395	39.104678750000005	17.49185	78.6437	14.115847500000001	14.852574999999998	358.453	7.0903725	113.9905	67.27175	50.1076	130.6067	60.81627499999999	92.64755333333335	67.88544999999999	46.26072500000001	252.9265	53.06055	421.767	570.417	1260.92	1502.4937	659.12555	619.171	1048.7	1426.83	717.4185	1313.99	245.30133333333333	769.43155	1988.73	528.8695	685.753	2172.42	2784.82	2440.16	1334.37	222.33780000000002	2638.65	751.4586666666665	290.9306575	1921.65	2515.69	2957.69	722.643	562.799	2154.06
1	299.85450000000003	111.975	72.4139	41.50408125	8.32305	87.3871	17.638855	9.824304999999999	568.9435000000001	8.200837	23.7678	99.61059999999999	37.507425	133.5449	47.598549999999996	103.02339666666666	64.7704	45.109967499999996	172.677	57.13635	403.727	730.957	2576.84	2052.89	443.56565	1082.08	1889.24	1103.89	1007.6044999999999	2025.07	354.94699999999995	1140.028745	3133.79	763.87275	788.5105	1908.76	2629.07	3022.23	2170.11	280.8832	2316.17	1095.6227999999999	386.13639	2912.6	3031.25	3565.41	934.769	670.053	2766.97
1	988.16625	99.9865	81.5071	40.4272125	8.882755	140.3195	14.391197499999999	2.7931774999999996	45.615	8.622444999999999	54.2519	114.4391	46.204100000000004	113.24295	55.7259175	64.15816333333333	64.04155	199.213975	259.872	104.2324	472.903	1225.12	2469.08	1176.7872499999999	823.3724000000001	1159.69	1506.43	1171.3	402.9865	1434.59	482.4496666666667	806.9345400000001	2786.2	818.8142500000001	875.608	2620.07	2805.92	2813.96	2912.39	253.36849999999998	3757.56	860.4127666666668	355.68426999999997	2264.31	2736.41	3770.44	943.657	491.71	2228.98
1	297.4465	67.6317	113.0735	37.7004525	16.33125	163.7955	9.8542875	8.3344825	727.8365	19.184724999999997	46.79095	117.20315	45.632825000000004	459.15549999999996	65.179225	122.26115666666668	53.48505	55.0890075	202.87099999999998	91.62610000000001	391.254	567.734	2253.97	1985.7305000000001	675.4206	784.047	1438.82	1204.1	810.4669999999999	2219.36	242.9203666666667	1299.74785	2330.615	538.09125	565.792	2025.73	3348.5	3343.9	2345.89	232.37390000000002	3096.1	955.1806666666666	390.77265	2218.57	2818.82	4104.22	578.102	628.099	2506.58
1	381.73625000000004	79.11105	86.41945	42.93144124999999	29.22325	135.0925	17.863795	13.1972175	529.2125	5.147605	58.97055	22.702499999999997	40.469725000000004	210.1285	105.08239999999999	86.18791666666665	73.13775000000001	55.181807500000005	146.58425	73.0393	454.608	584.257	1779.08	2050.8755	734.68755	734.931	1605.01	1219.16	968.009	3262.21	308.05533333333335	1339.8573	2217.01	624.28475	661.9010000000001	2822.54	3772.09	2889.27	2595.67	206.74595	3421.74	962.5409000000001	431.61872	1785.38	3404.53	3239.11	498.234	608.375	2710.13
1	471.07925	82.27420000000001	61.79415	54.42312875	30.3518	111.18719999999999	24.25648	9.559895000000001	551.241	110.023225	94.9653	78.26984999999999	77.526925	142.0208	135.46285	103.5157	64.34190000000001	57.5675125	228.0495	90.24255	282.621	871.044	1835.56	1687.949	827.231	571.828	1458.6	1043.14	857.9845	2335.89	266.5796666666667	1089.7600499999999	1720.78	506.235	431.15700000000004	2114.24	2591.92	3214.11	2202.59	179.88545	3493.66	901.2415666666666	342.78105	1696.0	3037.18	3638.0	623.498	393.512	2176.87
1	368.87375	131.564	52.325	38.870948750000004	52.96705	90.57695	23.136895000000003	13.519760000000002	214.3145	24.1826775	47.87905	31.479799999999997	35.9954	167.31195	125.67797499999999	46.49348333333333	44.12375	48.345248749999996	212.67600000000002	116.18345000000001	209.244	490.622	5649.74	3861.8630000000003	631.37345	936.446	2170.14	1993.26	1069.26	4270.2	338.60633333333334	1970.08435	4586.014999999999	773.35925	523.1175000000001	3281.48	4879.74	5518.4	2510.48	161.57935	3703.1	1672.930766666667	544.9340850000001	4579.37	6104.18	5509.19	813.498	587.318	4500.21
1	484.34275	100.4896	49.5463	59.54004875	22.498150000000003	41.53794	17.130365	8.0932725	409.823	23.87557	24.103250000000003	70.73975	70.2674775	93.13569500000001	162.56667499999998	65.41422333333334	46.328599999999994	43.70899	157.761	82.09455	356.946	419.543	1536.33	2118.1925	1165.47485	553.156	1683.83	1624.17	934.396	2500.67	405.387	1125.35995	2576.705	844.9525000000001	776.061	2504.76	4465.2	3662.48	1792.32	268.77515	3829.82	867.677	580.29818	2484.02	3485.49	3347.26	762.562	395.513	2381.47
1	410.60900000000004	109.53	147.77025	51.783665	13.727170000000001	134.019	33.787425	7.87055	717.6125	16.4164725	62.25175	47.202349999999996	63.571475	88.2324	350.09850000000006	92.50849	57.33905	52.2674475	168.197	82.08449999999999	213.28	458.789	1850.22	2163.1181500000002	918.3643999999999	423.895	1381.81	1107.99	600.178	1884.32	340.72866666666664	1389.8429	1889.73	329.248	503.371	2936.65	2778.33	2757.51	2876.2	214.70865	4602.21	732.2074666666666	411.37687	1577.5	2740.09	1566.05	476.284	586.831	2288.53
1	471.7015	46.9155	35.5529	36.55679800000001	11.05795	135.464	25.451125	13.054625	211.7715	11.3679875	104.25725	35.55575	52.527499999999996	152.69565	73.974725	84.02420000000001	72.485	46.4608675	132.00265000000002	78.09655000000001	430.774	536.444	2429.57	2182.98665	723.63945	845.191	1470.09	1574.5	970.855	2689.61	212.09996666666666	1488.7855000000002	2128.04	534.3887500000001	660.7035000000001	2672.53	3973.86	3534.21	2202.55	197.57614999999998	2907.53	1085.8134	513.9337	2472.95	3491.71	4674.16	587.371	463.22	2447.08
1	408.61	82.23425	68.76304999999999	45.20718375	15.4391	127.68299999999999	19.338707499999998	9.294245	370.4635	7.1722125000000005	52.59305	42.5457	39.91932	112.0532	109.76815000000002	62.16129333333333	67.1791	58.8799225	177.233	115.60435000000001	330.331	627.786	3067.55	2376.1695	747.96108	813.561	1951.83	1678.01	1114.44	2964.51	305.1623333333334	1282.72635	2636.8999999999996	684.0395	624.4935	2713.96	4274.91	3482.73	3116.54	196.35615	2989.94	1001.2381333333334	467.11854999999997	2729.99	3894.51	4888.46	584.677	665.732	3141.09
1	360.592	74.5741	46.664100000000005	39.261983750000006	8.50399	119.68799999999999	15.83235	6.83476	733.341	20.6068875	33.69035	54.835049999999995	43.6888475	258.06865	47.655215	119.55345999999999	55.866749999999996	44.171957500000005	157.9795	56.395250000000004	270.238	670.551	3215.52	2099.4435000000003	764.7508349999999	621.104	1577.97	1261.15	822.7045	2785.25	250.00603333333333	1717.70495	3194.86	558.4014999999999	590.0260000000001	2467.74	3708.57	3768.41	3559.65	219.03570000000002	2640.23	1136.3288333333335	414.696203	2594.38	3330.1	5061.63	657.295	660.666	3345.99
1	992.9865	110.011	86.97614999999999	50.06428124999999	21.0107	65.7644	12.7985825	16.66888	209.725	10.9819225	49.7587	67.538	63.84394999999999	121.60825	45.332475	90.12216666666667	59.7153	66.4245725	230.2115	56.820049999999995	226.481	550.67	2237.92	2110.3025	803.87923	860.098	1649.29	1520.35	779.7025000000001	1848.2	411.92666666666673	1656.3194500000002	3385.7	505.16600000000005	733.5754999999999	1832.97	3361.84	4596.72	3310.51	286.06595	3527.15	1422.7220333333335	557.17464	3254.35	4013.96	4890.97	1231.05	500.445	4272.2
1	458.88475	99.24000000000001	65.54585	50.078511250000005	22.744585	96.9091	29.149285000000003	13.8761625	555.2955	5.7826775	47.4374	156.62965	58.5722	177.822	254.90175	86.95673333333333	76.0715	33.5453925	148.442	115.6467	281.399	825.207	2673.22	2249.54	958.7802999999999	600.61	1105.0	1231.33	879.847	3057.86	475.99066666666675	1556.2648000000002	3736.88	529.841	572.2815	2771.69	3819.17	4842.85	3088.63	242.52295	5516.04	1340.1448666666668	591.24204	2849.86	3687.37	3225.41	945.806	561.717	2940.62
1	420.71925	53.04615	153.10615	56.13931875	35.5133	69.6549	29.358557499999996	19.0717525	182.0545	20.403589999999998	91.80635	92.18724999999999	69.677125	382.22	157.317425	86.36783333333334	69.66185	50.1314075	166.049	61.13535	292.783	477.477	1963.83	1785.6575	724.4975	610.549	1496.68	1076.68	780.6610000000001	2774.5	265.36566666666664	1182.69645	2524.835	457.686	774.7065	3034.25	2536.69	3212.5	1900.33	246.2364	3113.18	821.6670666666665	207.33391949999998	2684.15	3994.33	4003.36	927.485	506.543	2978.62
1	800.066	169.584	44.8267	59.99678874999999	28.0788	47.31872	16.90535	16.061324999999997	91.33269999999999	6.9187275	15.121	91.29065	58.239025	88.76700500000001	78.36727499999999	45.90680666666666	51.39105	68.282185	525.7665	91.23405	287.83	532.252	2209.73	2647.2464999999997	1093.54375	384.29	2066.09	1105.52	791.891	3768.42	510.34	1164.4816	4357.545	652.56525	727.96	4155.04	3832.03	5506.06	2564.43	292.27385	3769.01	1027.0712666666666	534.067195	4564.49	4696.3	5488.84	920.155	623.966	3201.51
1	685.951	77.2776	88.51554999999999	53.51117624999999	30.355449999999998	91.33189999999999	11.5198725	7.322125000000001	549.2415000000001	10.0218175	58.499700000000004	112.28699999999999	59.2722	249.53135	57.46712999999999	75.66432333333333	61.54575	39.5753325	321.61	78.6038	376.573	674.309	1711.15	1851.271	952.24675	413.838	971.257	1086.22	654.3575000000001	2106.77	441.12833333333333	1065.55314	3444.925	518.018	608.485	3131.99	3388.18	3819.8	2916.22	241.93495000000001	4220.78	1031.6047666666666	480.775555	2743.44	3047.96	2093.52	843.519	588.056	2659.83
[truncated: 5,000 more columns]
