# Supplementary material for: Use of relevancy and complementary information for discriminatory gene selection from high-dimensional gene expression data
Source: PLoS One. 2021 Oct 6;16(10):e0230164. doi: 10.1371/journal.pone.0230164 (PMC8494339; doi:10.1371/journal.pone.0230164)
Supplement: S1 File — (ZIP) [file pone.0230164.s001.zip › GDS4431.csv]

	MIR4640	RFC2	HSPA6	PAX8	GUCA1A	MIR5193	THRA	PTPN21	CCL5	CYP2E1	EPHB3	ESRRA	CYP2A6	SCARB1	TTLL12	LOC101930489	WFDC2	MAPK1	ADAM32	SPATA17	PRR22	PXK	VPS18	MSANTD3	SLC46A1	TIMD4	SLC39A5	ZDHHC11B	ATP6V1E2	AFG3L1P	CILP2	PIGX	TMEM196	SLC39A13	BEST4	AK9	CORO6	TMEM106A	ALG10	TTC39C	NEXN	C15orf40	RAX2	MFAP3	EYA3	GIMAP1	KLK8	CCDC65	FAM122C
0	129.448175	135.6695	1912.55	41.91199875	20.73534	1275.887	52.793350000000004	14.506230000000002	2421.56	18.821415	42.57525	193.047	40.200175	52.10356	253.5985	472.24655	33.68886666666666	641.8752999999999	5.72707	7.835654999999999	46.922349999999994	170.100625	119.29485	94.4296	48.4833	23.5721	58.32235	26.4878	109.13	106.99826666666667	13.773765000000001	105.09373333333333	10.55597	205.58350000000002	9.67673	18.415966666666666	32.4882	23.518122500000004	11.42945	188.32739999999998	59.35585	103.6423	53.2442	132.13316666666665	121.2687	723.3594	26.886249999999997	22.559179999999998	25.502499999999998
0	106.35219999999998	133.58350000000002	1339.978	45.083912500000004	23.729923333333335	1005.8874999999999	64.68195	14.595426	1824.1566666666668	20.093025	50.27074999999999	178.40949999999998	45.621700000000004	50.992742	213.53050000000002	520.79075	36.7526	761.3780571428571	6.58486	8.62196	43.03535	178.1142	126.43175000000001	72.71215	55.097325	23.2888	69.1677	21.95015	118.333	93.51436666666666	14.161025	148.31046666666666	13.09122	195.561	9.85452	16.30033333333333	32.8268	25.1257275	8.70571	193.16330000000002	30.80115	85.16155	44.5066	165.51266666666666	122.0994	727.972	27.47345	19.090173333333333	23.5573475
0	99.52067500000001	147.5095	1472.5075	41.8120875	25.09178	1168.88	70.89589999999998	14.983704000000003	2417.346666666667	19.643285	45.369800000000005	184.0345	40.361225	41.875904	219.17950000000002	601.6623999999999	35.81643333333333	698.8012285714285	5.69635	8.540085	51.26305	139.563275	124.382	96.4778	41.89635	18.0347	59.68875	35.2727	100.551	119.55776666666667	14.1889	190.4768333333333	12.69107	213.791	13.6999	18.301333333333332	38.0882	30.952795000000002	9.19791	202.50733333333335	43.5245	110.95595	72.0658	158.53573333333333	114.165675	707.7304	24.4527	23.999436666666668	24.4303275
0	96.20667499999999	140.231	2671.6	50.75991249999999	27.30762	1066.229	63.93965	16.144686	1417.9666666666665	19.70505	65.7833	207.89600000000002	64.76115	52.08670600000001	222.4035	927.5183	41.99096666666667	915.0144857142858	6.12932	10.229535	52.6274	145.55970000000002	163.9212	66.25895	46.532425	21.4921	70.16075	18.484	92.8047	68.1031	19.9531	139.83520000000001	13.871405	184.539	10.4418	17.059366666666666	42.5808	24.971655000000002	12.120645	93.23943333333334	25.9147	51.521499999999996	64.6335	166.52790000000002	117.82922500000001	477.3299999999999	31.88225	16.309396666666668	23.124480000000002
0	91.4673	106.4337	1479.4344999999998	49.26049375	30.38231	1298.99	57.750575000000005	15.37671	4439.9766666666665	19.496724999999998	47.7556	225.70049999999998	52.056775	38.137724	196.2055	702.6098000000001	42.031866666666666	514.2627571428571	6.85716	8.096615	56.57015	93.3773	88.39779999999999	79.67405	51.714575	26.4104	60.695949999999996	33.4317	78.9995	77.93816666666667	16.12345	93.25206666666668	14.826005	192.641	11.9525	16.417666666666666	46.1201	31.852425	12.4144	218.99266666666668	242.321	91.3699	80.5493	132.55393333333333	124.05475	700.3239999999998	26.282500000000002	15.31082	32.137385
0	91.36525	141.74200000000002	1845.06	46.21521750000001	22.72145	1180.739	53.471275000000006	12.318452	2214.2166666666667	17.677225	40.82185	192.2945	46.534150000000004	46.598732	204.55450000000002	409.2705	33.91396666666667	933.8379714285713	6.30467	7.749675	48.493300000000005	165.394825	128.11419999999998	69.33225	52.35164999999999	19.5627	56.84065	20.65965	129.469	106.25900000000001	13.70059	226.18483333333333	11.231475	216.588	9.86153	17.656233333333333	31.5713	30.711275	8.409279999999999	173.9484	32.2501	93.95885000000001	53.2119	142.10873333333333	114.19715	717.1344	26.410500000000003	20.98998	25.972002500000002
0	109.461825	196.17849999999999	2705.495	32.741499999999995	23.566366666666664	1478.72	51.919799999999995	13.921706	1818.5640000000003	19.10255	41.93165	199.525	40.05525	39.998752	215.168	660.865	25.35993333333333	654.0068285714286	7.81656	7.224525	35.6333	137.6649	114.58739999999999	83.47935	39.443375	20.5233	46.21084999999999	21.4152	106.942	103.53413333333333	14.83805	147.6223666666667	13.25095	194.5775	11.2071	22.00576666666667	24.4761	30.108097499999996	10.6144	189.0747	111.4221	107.47380000000001	48.6244	172.51553333333334	112.19207499999999	751.8882	27.49445	27.93984333333333	23.204565000000002
0	99.221725	140.09	1335.5315	39.755964999999996	23.996799999999997	1252.5565	62.34705000000001	13.337081999999999	5515.463333333333	20.54965	50.084	193.70850000000002	42.778	55.111673999999994	261.396	895.4453500000001	34.50006666666667	530.8183714285715	6.01455	7.022069999999999	55.6415	99.03614999999999	105.3909	84.1186	44.015025	17.686	53.5574	49.95005	77.2155	145.80116666666666	13.9512	120.39223333333335	12.907455	229.606	11.3028	15.130843333333337	34.153	24.745574999999995	10.767800000000001	206.6742	29.825400000000002	119.8995	75.7539	119.11256666666667	155.004075	743.5462	24.2645	28.003593333333338	25.868207499999997
0	82.297825	151.11950000000002	3883.19	39.05642875	20.117076666666666	971.841	58.858000000000004	12.573362	2062.96	18.940275	36.81815	190.1465	44.4663	41.54114800000001	212.1645	635.47315	32.8348	836.7477142857142	6.24543	8.36476	46.264399999999995	191.71967500000002	173.83245	77.82705	39.525075	26.7444	46.70045	32.4636	117.246	101.1297	11.697555	187.43223333333333	11.51518	179.9615	10.6826	18.118100000000002	28.9776	23.65555	12.393249999999998	196.75026666666668	41.2259	98.5344	51.1251	169.16956666666667	110.702275	670.3725999999999	24.359	26.397949999999998	25.059842500000002
0	94.30935	164.2865	1794.205	41.215995	26.63646	1441.835	59.085125000000005	14.861488000000003	1864.2783333333334	21.68845	74.0399	282.905	46.989625	61.144988	297.166	969.4535999999999	35.3841	778.3507142857143	7.21225	10.496025	45.2894	115.8187	191.79765	68.7741	67.24955	22.0191	53.482150000000004	19.54241	106.831	97.42606666666666	14.9009	211.03123333333335	13.096405	243.837	11.2568	21.611333333333334	25.7422	28.0224175	10.38444	116.61503333333333	30.4852	58.4746	57.4955	169.09380000000002	123.14479999999999	566.2274	31.47455	27.982919999999996	22.01665
0	84.2011	168.6985	1509.2745	40.37017625	22.645673333333335	855.7049999999999	54.9156	13.163865999999999	1874.256666666667	18.3689	48.5509	198.1195	39.89935	61.62085400000001	206.79000000000002	571.4838	30.7685	675.1748857142858	6.25699	7.32976	42.6837	165.259425	147.0855	82.7903	49.0984	19.3724	52.31355	31.6736	100.615	99.96943333333333	14.260565	162.4524	11.103385	185.449	10.468	18.390233333333335	22.499	24.4286175	10.08259	168.90866666666668	49.66825	124.42055	63.1259	163.2014	132.70895	695.0152	22.4273	21.46565	25.1604375
0	124.79235	131.9015	1824.535	35.691725000000005	20.30385	1309.845	58.295625	14.058358000000002	2819.3799999999997	17.3911	41.4985	177.3995	40.461375	48.943915999999994	275.2745	556.15235	33.0657	535.1309857142857	7.37056	9.047595	45.996300000000005	120.25687500000001	138.24265	77.74549999999999	40.996700000000004	30.9667	48.30545	25.6007	111.386	148.84543333333332	18.4824	102.65986666666667	13.16617	214.9135	15.9694	21.069933333333335	24.3562	28.387525	9.148795	198.6318	28.579810000000002	112.6961	59.6959	148.08273333333332	116.73715	844.89	26.93575	19.71325	22.301332499999997
0	102.5909	121.97	1865.2050000000002	37.75314125	25.907780000000002	1456.81	62.865375	14.095803999999998	2292.1233333333334	19.15605	46.64435	221.9205	42.91985	50.644811999999995	308.624	868.83945	28.761833333333332	644.7464714285713	7.60101	7.96087	57.9084	84.54044999999999	149.1626	75.6589	54.36387499999999	21.062	56.6149	24.5032	104.861	120.33336666666668	18.072499999999998	100.55996666666668	9.47898	211.3435	10.109	16.43144666666667	32.0253	24.3167625	11.5225	222.457	42.12425	109.6386	67.5449	173.26340000000002	134.28255	608.6322	25.29595	28.73899333333333	28.654865
0	135.415625	162.804	1841.98	48.0195025	25.08798333333333	1031.5265	68.69575	17.942282	1961.1899999999998	20.45675	48.368849999999995	213.68149999999997	48.80242500000001	54.755876	279.2495	707.2784	32.2408	678.9950714285714	7.81943	9.25872	52.01655	118.96927500000001	150.10444999999999	101.90555	50.47304999999999	21.1565	61.0188	23.1209	144.031	104.6247	15.06145	152.0254666666667	10.47533	201.027	10.1138	16.346966666666667	29.6173	27.23075	10.576084999999999	241.10733333333334	35.20625	100.78659999999999	56.9059	153.78626666666668	116.348	793.1744000000001	30.6413	24.71453	21.627975
0	106.23557500000001	121.53200000000001	3006.31	42.51188875	23.535096666666664	822.9125	73.38115	14.512688	1790.79	17.5822	48.4029	254.4545	44.527249999999995	78.87398400000001	248.75349999999997	433.20785	33.225699999999996	564.2204857142857	5.52929	7.99241	68.5048	143.636325	137.8091	62.57325	42.327025	15.3535	58.2001	35.761399999999995	99.5594	121.42496666666666	13.858385	148.71810000000002	12.089614999999998	271.0895	12.9534	15.6363	37.6074	23.96455	10.54935	176.1963333333333	17.95865	104.5503	89.5275	100.6812	99.99674999999999	922.4997999999999	25.01285	14.902186666666665	24.795735
0	100.64935	148.1205	988.4080000000001	41.3113025	25.505129999999998	966.5265	67.779475	13.754596000000001	2653.25	20.0324	39.931	181.06900000000002	40.38545	48.132106	217.14499999999998	634.54075	30.2932	547.5937714285715	6.4017	8.6187	49.5576	119.755275	114.04235	95.88155	36.60245	20.6583	57.12225	32.7921	114.73	106.77773333333334	14.34678	125.9814	11.77177	222.5235	10.6643	16.449366666666666	25.6828	25.165105	15.99465	221.54600000000002	28.95825	124.93095	67.7589	147.82603333333333	120.670725	888.0384000000001	21.587600000000002	23.71070333333334	23.56561
0	98.055575	144.54250000000002	1588.738	40.289263749999996	22.30183	794.232	62.108275000000006	12.671794	2424.0366666666664	19.740064999999998	46.750949999999996	240.93650000000002	43.46847499999999	49.68590999999999	205.1155	913.45475	32.929566666666666	737.5352571428572	6.08294	7.91916	45.58675	158.00320000000002	128.40195	85.9975	40.181799999999996	20.5643	57.910599999999995	34.94795	109.245	87.72076666666668	13.4119	194.9176666666667	12.10624	197.082	11.0775	15.452599999999999	26.5924	29.856575	11.399294999999999	195.41683333333333	35.801500000000004	110.23835	65.2426	151.85296666666667	102.88727499999999	708.9744000000001	23.553350000000002	27.968433333333333	21.763685
0	97.70325	171.1325	1494.1335	42.63342125	21.560909999999996	1158.154	58.855325	13.636688000000001	2750.4900000000002	22.089025000000003	46.17845	206.7835	41.8295	69.390626	251.025	603.0005500000001	34.185633333333335	672.1417285714286	6.06117	7.38529	46.7555	137.733925	142.52795	94.68955	45.341325	22.7941	56.1196	25.8654	108.801	112.35610000000001	14.96705	167.1214666666667	12.12297	206.4355	11.9547	17.564533333333333	42.8642	26.77765	9.76801	180.88093333333336	39.46835	104.42960000000001	62.6579	152.10736666666668	116.46607499999999	757.0004	26.9649	28.724616666666662	23.00791
0	104.914	164.471	1879.2649999999999	44.54177125	21.080726666666667	1097.914	61.330749999999995	12.721004	2048.0466666666666	18.306050000000003	44.42945	165.9395	43.5546	55.573428	240.58050000000003	480.97049999999996	31.316099999999995	739.1279142857142	7.18845	8.253365	57.58025	187.395175	178.9406	86.7661	47.097049999999996	21.4802	49.4324	18.0766	103.119	102.92863333333332	14.674985	170.42133333333334	12.066295	197.07999999999998	8.21803	18.841733333333334	33.6989	26.560925	13.43535	179.04323333333332	24.75719	95.1841	49.0604	155.15609999999998	136.732375	579.6578	25.08025	27.929656666666663	26.101555
0	78.4197	148.38	2490.425	35.72500625000001	21.39149333333333	1065.071	57.978300000000004	13.386689999999998	3481.0533333333333	18.823574999999998	47.57375	169.46949999999998	40.3416	42.213114000000004	240.787	470.33950000000004	28.387133333333335	823.4111571428572	5.66024	7.37111	44.891999999999996	202.166475	132.7617	82.15075	47.5923	23.2857	43.357299999999995	19.59435	118.059	99.7577	12.669285	201.6681	9.65727	205.626	6.78843	17.825366666666667	43.451	26.232715	11.46905	202.8593	31.336375	89.15535	44.8826	177.75843333333333	141.73667500000002	616.7872	24.37995	28.975890000000003	22.813295
0	100.06722500000001	143.08550000000002	4346.975	45.47462875	24.881376666666668	1043.217	72.10145	14.000647999999998	2456.8833333333337	19.1314475	53.00945	214.88400000000001	46.8381	54.347798	234.101	828.39445	38.4652	628.4041857142857	6.61569	8.352435	50.76475	114.31600000000002	118.80175	71.1741	46.327475	19.6955	64.94985	35.32625	97.191	108.94849999999998	15.67112	139.35816666666665	12.303024999999998	213.3275	10.1032	15.903766666666668	38.3754	27.261799999999997	11.3854	184.3637	23.5287	103.20335	89.5972	151.98086666666666	106.81975	754.1672000000001	27.9646	29.624983333333336	24.531262499999997
0	97.444725	117.3055	1890.255	46.90992125	23.58359333333333	972.6205	67.79364999999999	14.361668	4257.49	20.124225000000003	51.826350000000005	226.8725	55.34644999999999	45.669475999999996	255.666	969.2107500000001	34.51576666666667	627.2754857142858	6.61765	6.819135	49.3183	122.106	135.7903	76.3422	48.81807500000001	20.8107	65.5421	27.4994	76.7091	78.78096666666666	16.981735	148.1188	13.021505000000001	193.3105	11.2523	13.858776666666666	44.9486	22.9334075	9.671875	200.8456666666667	40.20395	74.02125000000001	80.0708	122.37060000000001	109.38805	620.0386000000001	25.308500000000002	23.0652	21.651615
0	113.154875	161.4565	1682.564	46.2884575	22.470723333333336	1103.7559999999999	66.66477499999999	16.192485999999995	1497.89	18.846875	57.74815	223.201	51.88395	61.88526	264.156	742.1008499999999	35.7794	861.2477571428572	6.5192	8.422229999999999	45.719	157.487625	188.6177	76.88815	50.156625000000005	20.1956	65.174	22.502029999999998	116.3	75.11043333333333	16.6491	169.3873	12.70629	246.0355	10.1675	14.411133333333334	31.4012	33.353725	10.16901	162.54236666666665	24.3323	82.56865	62.0337	149.1712666666667	105.011275	602.3821999999999	22.98985	23.083896666666664	19.23689
0	95.05865	143.79149999999998	1580.435	47.203075000000005	25.033060000000003	909.2465	66.22715	13.613498000000002	3395.4266666666663	19.973125	56.9176	235.73200000000003	42.98255	55.61846799999999	246.817	922.9222	34.38343333333333	585.0130428571429	6.52835	8.84349	49.0355	122.317175	146.28549999999998	72.33415	44.049475	18.2177	57.29745	40.6899	101.906	88.00750000000001	13.435749999999999	131.25683333333333	13.343969999999999	196.1	13.3474	12.836166666666665	20.6492	26.48721	11.032105000000001	204.26103333333333	32.7481	99.4393	91.1364	147.13906666666668	119.661025	612.7514	24.07205	21.908199999999997	22.850425
0	108.21245	140.2765	2780.94	41.057475000000004	25.77791666666667	1610.94	55.5867	16.593340000000005	2232.8266666666664	19.943475	54.95245	219.05349999999999	49.52875	68.56179200000001	301.851	712.6015	38.16396666666667	619.5840142857143	6.26878	8.22852	51.42715	98.50687500000001	157.41465	66.23105	62.652150000000006	33.8204	62.1293	22.421549999999996	104.604	107.01103333333333	22.63485	99.77023333333334	15.566675	219.60500000000002	16.4696	19.1133	35.7529	27.7282275	9.641175	169.21756666666667	30.488155	57.283750000000005	70.178	136.716	123.342075	644.9628	32.3347	20.12971	23.731090000000002
0	85.59764999999999	137.552	2109.5950000000003	36.98842875	22.990136666666668	972.316	59.99062500000001	12.684453999999999	2857.9466666666667	17.100900000000003	43.3339	202.934	44.6816	50.945690000000006	208.21699999999998	579.12025	32.21286666666666	716.2850857142856	6.07567	6.511794999999999	42.36865	155.9223	122.38674999999999	80.63695	43.57955	16.544	44.476099999999995	34.76745	93.9575	129.0977	11.97631	158.82483333333334	11.09507	183.282	10.32	16.4372	27.5429	26.041380000000004	12.803999999999998	196.4946666666667	53.98015	117.51089999999999	66.5531	150.61666666666667	116.62812500000001	662.579	22.5426	19.459623333333333	25.29372
0	86.19380000000001	125.6155	2728.375	40.519875000000006	23.580546666666663	1504.9	54.7716	14.590946000000002	1897.63	18.35265	43.7709	205.1515	44.8681	45.635718000000004	231.1055	888.6748	32.23576666666667	688.879	7.05741	7.7258249999999995	47.15345	110.561125	128.04045	72.85155	46.72492499999999	21.5869	52.996500000000005	17.9755	77.6306	98.33109999999999	14.968525	157.80836666666664	12.295984999999998	210.196	9.15083	17.262633333333333	48.7709	27.305425	11.783249999999999	159.5716	60.67875	81.44175	71.5226	173.07769999999996	108.733875	570.2868	25.0206	18.496953333333334	29.723865
0	128.15494999999999	164.42000000000002	1720.205	43.6365125	24.109176666666666	1129.6734999999999	64.074675	16.812220000000003	2392.19	25.09795	48.6311	205.19299999999998	50.484350000000006	55.481179999999995	294.293	634.4227000000001	44.16146666666666	745.7723714285713	7.12913	8.6208	44.01715	148.4794	213.101	90.6758	48.057225	25.4385	52.199200000000005	23.16695	128.015	98.04720000000002	16.7738	179.77336666666667	12.352	230.215	8.90472	19.708533333333335	28.6018	24.887462499999998	10.001365	186.5956	34.802099999999996	95.4381	55.9544	175.7243666666667	113.0763	679.1914	27.3226	32.78987666666667	24.6832775
0	90.05165000000001	145.5935	4675.305	35.31466625	20.738606666666666	1034.085	71.10522499999999	13.105302	2585.7599999999998	18.068375	44.5086	229.531	38.26415	50.298525999999995	241.2645	821.0521	31.368866666666666	671.9455428571428	6.41704	7.639785	44.2866	127.178525	129.71905	80.0488	37.9129	17.2844	50.837050000000005	41.9388	93.3158	118.20326666666665	13.35887	188.20006666666666	11.62908	206.5025	12.0417	16.68	38.7515	23.492684999999998	12.44955	198.14916666666667	33.1045	125.23259999999999	72.4921	143.4332666666667	105.184225	799.5406	21.52485	27.080513333333332	24.214955
0	109.39015	150.435	2056.96	36.76390375	19.542516666666668	1117.35	53.979549999999996	12.166162	1317.8369999999998	19.871025	45.9403	190.684	40.289875	52.321436000000006	260.1495	365.73290000000003	32.00013333333333	752.9936142857142	5.56361	7.5134799999999995	34.296350000000004	159.09867500000001	146.72815	83.2218	47.71039999999999	21.6701	49.78185	24.4176	131.48	107.25123333333333	11.84078	151.9566	10.476685	197.5025	9.75175	22.1801	30.5718	25.368225000000002	10.276955000000001	184.67086666666668	42.8672	104.33935	43.5199	159.86223333333334	117.907625	793.0267999999999	27.129250000000003	18.267296666666667	22.6692
0	99.0037	129.409	1560.6934999999999	37.868809999999996	21.382976666666668	1357.19	56.111325	12.200408	2322.353333333333	19.080775	46.14935	183.458	36.22735	41.344152	195.2935	642.7970499999999	32.217666666666666	603.4780714285714	6.11029	7.5440000000000005	47.512299999999996	109.773875	131.93040000000002	76.6148	40.622275	16.1416	45.90835	41.95135	109.533	160.89533333333335	13.12408	127.17803333333335	11.751529999999999	186.56099999999998	12.448	20.992099999999997	27.0596	27.38905	10.088735	211.0937666666667	35.10335	111.36315	68.8042	149.7856	107.218575	722.8332	22.17855	26.674363333333336	29.2231275
0	107.0002	117.3515	1149.5	45.707551249999995	25.661986666666667	1109.3045	69.631925	16.575374	2147.976666666667	19.288874999999997	53.7434	230.7175	51.838225	48.984284	298.41200000000003	494.6388	36.23146666666667	472.49591428571426	7.51972	8.415004999999999	58.654849999999996	89.3043	135.5157	61.932199999999995	53.4126	22.2364	76.42135	33.2504	120.503	75.74393333333333	13.672464999999999	96.55086666666665	9.430125	230.74450000000002	15.4948	14.348399999999998	42.6851	24.764875	9.557324999999999	201.86266666666666	18.16875	79.0205	99.5839	111.7796	136.071075	821.6892	26.16835	18.254333333333335	23.22826
0	102.97715	157.64350000000002	2788.44	42.554525	21.95074333333333	1081.7545	70.566125	13.853154	2010.8266666666666	22.877550000000003	46.51935	204.9905	42.147800000000004	58.068736000000015	258.3665	722.2705	33.566066666666664	665.8650285714285	6.46732	7.37167	46.470699999999994	121.001775	154.43395	84.26255	42.40005000000001	20.4936	56.45415	34.387	87.0013	103.28429999999999	13.17035	158.06536666666668	11.89342	220.2245	11.204	16.4208	28.9144	25.961595	11.2652	226.89433333333332	41.92855	114.1294	61.0846	156.7981	118.13805	695.7884	24.13265	27.02336	21.9133675
0	138.06310000000002	142.39049999999997	1586.0075	50.5251375	30.305626666666665	1179.667	68.073475	17.745905999999998	2576.3933333333334	22.493575	53.751850000000005	240.761	51.623625000000004	70.319836	254.15200000000002	662.4133499999999	44.275133333333336	584.5682	8.1053	8.81445	57.5818	114.5042	159.49720000000002	67.2868	46.760825	22.0642	78.79935	33.2906	109.031	101.19643333333333	27.59185	87.31506666666667	12.21532	199.9995	16.535	14.509496666666669	41.0	26.532835	9.456775	191.59050000000002	23.29885	75.73585	60.1803	127.98870000000001	107.567825	665.6566	36.48495	22.54346	18.4059125
0	93.43885	125.404	2344.66	35.78246125	20.499326666666665	854.7275	52.422149999999995	12.983740000000001	2443.5266666666666	16.2865525	37.63225	189.81799999999998	38.005224999999996	38.872116	184.358	560.0871999999999	27.6328	832.1052142857143	6.48708	7.5261700000000005	40.151399999999995	167.9283	145.671	64.6435	39.455	23.7157	53.4333	27.825249999999997	96.7227	111.85143333333333	10.659275000000001	222.36799999999997	12.860205	183.3315	9.15143	19.648266666666665	35.8468	23.583710000000004	11.224499999999999	172.18373333333332	30.2405	109.67795000000001	46.7158	142.31713333333332	124.778375	556.414	21.8818	17.47366	23.460025
0	89.02155	138.26850000000002	1813.2600000000002	43.8512875	23.19561333333333	1004.9480000000001	55.280125	13.365924000000001	2861.1233333333334	16.8791	44.26065	177.75650000000002	41.23285	42.814654000000004	182.795	704.2588000000001	31.49723333333333	653.7591857142858	6.3128	7.056965	39.3074	139.86975	111.94560000000001	84.51910000000001	42.92785	19.2528	48.811749999999996	37.0097	104.637	116.63176666666668	11.487404999999999	190.13183333333333	12.374675	207.40800000000002	12.3	16.021666666666665	33.4258	25.116815	10.522925	188.10080000000002	41.91025	137.26645000000002	58.5786	151.40073333333333	109.450875	886.0369999999999	22.9495	23.15713666666667	23.639555
0	94.23065	151.531	1371.742	41.38985375	21.800236666666667	973.399	52.691024999999996	13.383267999999997	2720.346666666667	15.86855	41.39685	180.4615	38.41215	43.393866	200.284	647.13985	31.29043333333333	618.5833	5.56772	7.0143450000000005	43.641450000000006	144.60174999999998	116.51004999999999	117.88400000000001	41.116625	20.7346	44.8106	33.58425	105.78	132.21263333333334	13.839559999999999	198.25316666666666	10.1648	207.9665	10.9661	18.308466666666664	27.1452	23.37819	13.0531	220.4761	66.11805	133.166	65.4496	146.6362	106.079425	735.027	21.32685	28.68507333333333	26.260415000000002
0	89.853175	150.5765	2277.645	49.72662125	26.42223	1009.8319999999999	70.367175	13.780170000000002	4123.673333333333	19.262275	41.5963	233.0285	47.775850000000005	42.936735999999996	185.962	969.8178	34.347833333333334	526.0834142857143	7.71696	7.9438949999999995	51.189	97.56592500000001	129.2367	85.02590000000001	47.204525000000004	18.1412	66.61465	25.9204	90.508	82.21016666666667	14.892800000000001	129.03583333333333	14.173589999999999	219.838	9.35928	14.197566666666665	38.8269	29.969325	10.385079999999999	200.75496666666666	46.95675	114.37775	92.5506	128.21586666666664	120.78165	759.543	23.51175	31.42784	23.1263925
0	92.8038	139.096	2193.8199999999997	49.6946125	25.213579999999997	1315.915	68.2056	17.297833999999998	2061.33	22.3769	43.482150000000004	246.558	49.5538	62.49874199999999	242.5525	614.59085	38.09446666666667	810.0450428571429	6.31702	9.42455	57.39215	138.746175	183.0993	69.7809	48.0345	24.762	69.55325	31.051450000000003	106.797	90.9372	25.632550000000002	175.53023333333337	13.49667	202.62400000000002	14.0914	16.8386	39.1216	31.417949999999998	9.737210000000001	148.4904	19.48108	63.553999999999995	60.1766	136.26753333333332	101.86817500000001	689.4179999999999	39.0201	21.3237	19.5161125
0	77.623275	161.8245	2551.465	48.5544875	23.832733333333334	1381.305	57.319849999999995	15.470304000000002	2082.5696666666668	17.5363025	48.9842	208.99	46.125825	43.754238	228.775	649.75945	38.1213	662.9447857142857	7.32157	9.062764999999999	39.67465	147.453325	167.70745	60.7222	52.462875	26.5861	61.39255	34.450199999999995	79.802	75.00616666666666	12.145199999999999	131.93163333333334	13.155295	174.0505	10.5091	15.251633333333336	35.4163	28.83514	12.3941	150.3305	123.61215	80.58975000000001	67.4737	179.8004	110.5162	656.1758000000001	23.086350000000003	19.707973333333335	24.7698975
0	109.7183	171.83249999999998	1566.9635	47.680499999999995	30.94069	1320.265	66.151925	19.152065999999998	2558.26	19.29065	51.89435	239.79500000000002	45.6038	50.677082	267.7645	715.3924999999999	36.28313333333333	703.1512857142858	5.69034	9.465865	44.3048	126.824375	159.423	86.5966	53.06255	29.8108	58.313199999999995	20.76735	107.76	97.19760000000001	25.2028	135.72313333333332	12.452200000000001	222.5775	14.3531	24.068066666666663	67.6677	24.1964275	10.80015	183.52066666666667	32.37785	73.8032	60.3824	150.5567333333333	166.553525	535.2332	31.8829	27.517983333333337	22.2438
0	108.36685	86.1593	1927.6235000000001	46.19526749999999	25.633773333333334	1023.8215	64.29412500000001	13.411083999999999	2737.123333333333	17.971125	46.28975	181.485	53.786224999999995	50.703286000000006	191.53050000000002	530.2702	39.422900000000006	602.7271142857143	7.86498	8.62473	59.42675	110.74560000000001	115.06909999999999	68.46305	46.879225	18.6239	67.36035	30.121900000000004	89.9479	138.43196666666665	17.9182	95.39460000000001	12.801449999999999	220.825	11.9092	19.496533333333332	45.6973	25.597305000000002	11.0918	161.93266666666668	22.01177	70.4234	85.4194	129.88663333333332	122.835925	565.3688	21.969099999999997	17.974633333333333	25.707517499999998
0	109.48702500000002	171.505	2429.96	41.46878375	23.037869999999998	1333.7415	65.113925	14.638738	3314.1633333333334	18.10895	48.76725	240.423	41.88295	57.664426000000006	280.393	610.56975	33.813766666666666	715.9797857142858	7.20797	8.96263	62.678	149.874725	205.3398	72.6117	41.822225	23.7112	45.37705	27.103700000000003	96.4396	117.3537	18.5783	199.2658333333333	12.16677	277.937	13.2187	19.5444	38.3843	23.614387500000003	9.264505	150.67156666666668	24.09787	77.8763	55.1496	129.19956666666664	108.66835	680.5242000000001	28.432049999999997	26.99197666666667	21.636115
0	96.7631	204.16649999999998	1277.8310000000001	38.36515	21.3035	894.974	55.3685	15.147646	6628.683333333333	19.900875	45.424099999999996	192.6495	39.161975	37.413252	227.3265	926.82015	32.62133333333333	592.4474285714286	6.57218	8.18697	39.6814	133.07435	153.75535	128.224	42.887975	28.793	58.5772	30.558500000000002	145.935	102.66786666666667	14.030325000000001	128.04646666666667	10.841065	207.391	11.6283	18.869799999999998	26.3319	26.372675	11.6939	253.1543333333333	60.4375	119.79825000000001	51.3484	149.43516666666667	105.7572	843.2903999999999	23.3069	40.99020333333333	22.8328575
0	104.14255	150.63549999999998	1508.2179999999998	44.09038500000001	26.224603333333334	804.117	66.41737499999999	13.859918000000002	2432.6200000000003	19.018005000000002	50.6302	243.684	45.6244	51.227019999999996	206.577	875.14045	35.72456666666667	723.7123285714285	6.18572	8.45294	46.2156	155.853425	122.93549999999999	83.99674999999999	46.092675	20.3536	57.17885	32.4318	103.195	90.38526666666667	13.874595	198.23826666666665	12.994365	197.69150000000002	9.45192	14.7742	27.017	27.6683775	8.811815000000001	182.79663333333335	32.109700000000004	109.35365	73.2543	140.03166666666667	97.693425	688.4014	25.584600000000002	23.36049	22.882292500000002
0	107.64320000000001	150.0725	2647.73	40.773905	22.35902333333333	1299.0255	70.8683	13.364517999999999	1734.3733333333332	19.95655	45.6743	205.413	44.145925	56.73705199999999	310.9315	592.59285	34.355533333333334	765.1863999999999	6.23859	7.953905	49.83045	139.491	120.89805000000001	70.93475	48.12735	27.2301	56.134350000000005	26.82725	97.5242	107.74073333333332	15.380949999999999	189.02356666666665	10.823215000000001	191.2165	14.3882	17.665499999999998	43.9254	25.62707	10.320699999999999	189.8886	28.0405	92.3814	58.8975	168.96156666666667	124.373625	564.2764	24.19865	26.21199	24.825125
0	78.89982499999999	190.724	1684.0149999999999	40.729975	23.714423333333333	813.636	59.149925	15.9207	3404.566666666666	24.126	44.21855	215.421	42.012600000000006	39.055884	228.05	856.75045	34.6284	746.8777571428571	6.97998	8.288305	37.6594	155.10215	129.681	73.06405000000001	45.73145	22.6987	66.16275	18.594549999999998	96.5445	81.36066666666667	16.56305	194.36419999999998	11.220145	193.7095	13.4914	17.50636666666667	36.9238	26.4501875	9.437235000000001	191.90813333333335	34.678	104.5388	65.9249	170.6887	112.58927499999999	710.8452	29.373600000000003	27.7718	21.00463
0	85.29374999999999	148.0135	1991.705	37.91837125000001	21.5423	919.004	65.99725000000001	12.404838000000002	2836.0266666666666	17.1447	42.95755	208.5425	38.311425	51.489211999999995	191.7615	589.14815	30.77756666666666	666.5616714285715	5.83901	6.584575	43.5691	153.7617	106.8554	80.42985	41.195925	17.1199	48.298100000000005	38.2945	100.601	127.50596666666668	11.591845	166.92783333333333	11.1633	181.04950000000002	12.205	16.56703333333333	32.9043	25.553050000000002	12.840250000000001	195.3151333333333	46.34	124.53575	66.1746	147.75096666666664	109.06385	700.138	21.339	22.322746666666664	26.4310725
0	91.8284	166.2405	2102.0950000000003	48.842225	24.299886666666666	1136.537	52.776675	17.691894	2597.78	22.126025	52.02225	250.4285	50.287774999999996	57.32588400000001	249.8915	741.9952999999999	43.40619999999999	686.5662857142858	6.9238	7.72387	57.370599999999996	143.0704	173.2768	80.2256	57.9449	21.5813	65.44845	22.74025	119.472	96.72093333333333	18.57155	164.37909999999997	13.387655	240.658	13.4793	16.718866666666667	38.7494	26.8360475	11.6905	163.2029	41.8441	80.95235	59.6328	123.2001	97.754875	701.5606	34.94245	25.781796666666665	22.361855
0	85.2447	209.261	1317.4465	37.63239125	21.414440000000003	1163.4415	48.773275	12.561166	6063.046666666666	16.7524325	39.3703	190.25549999999998	37.53455	38.648722	230.8725	1483.9217	29.940700000000003	499.96282857142853	7.18778	7.730855	43.7949	98.450775	125.459	86.03999999999999	36.462900000000005	19.5318	47.757099999999994	36.256550000000004	96.5262	105.11130000000001	12.268550000000001	120.80713333333331	11.86266	179.289	8.18905	16.231333333333332	29.2047	25.959995	17.0938	257.61999999999995	109.04554999999999	119.7786	56.8724	156.14496666666665	121.444	763.28	22.884050000000002	22.423986666666668	28.3200175
0	102.395075	163.5315	1052.554	43.232538749999996	22.587936666666668	870.4175	71.864775	13.429241999999999	4607.703333333334	17.095975	51.032650000000004	181.377	50.018924999999996	45.317374	220.34	644.6148	33.47893333333334	647.5352428571429	6.18572	8.20291	43.2276	151.00160000000002	140.6319	118.02255	44.816275	20.5591	56.16025	35.54105	105.1	112.31350000000002	14.143600000000001	142.2439	8.41104	205.88150000000002	9.48035	23.316966666666662	25.453	27.057925	13.2836	257.11833333333334	48.261900000000004	122.3273	47.1906	170.44036666666668	112.87695000000001	922.6586000000001	22.04275	39.59643	23.5224075
0	101.932525	149.92849999999999	2112.565	38.599036250000005	20.57363666666667	1514.8449999999998	63.351625	14.266216	2747.463333333333	18.210775	48.385400000000004	192.21249999999998	41.585775	54.29010199999999	245.7735	701.39575	32.897866666666665	684.9699857142858	6.16151	7.00689	51.8993	144.05039999999997	155.12830000000002	83.81809999999999	46.34155	24.6056	48.80325	27.4595	123.962	131.89566666666667	14.74865	171.054	10.719785000000002	240.34750000000003	10.2027	21.143866666666668	36.7798	27.8378	11.06255	212.73663333333334	36.2526	97.91445	55.0635	153.96446666666665	114.890675	707.5834000000001	23.2657	28.489226666666664	24.840410000000002
0	80.71565	188.6645	2485.135	44.3394025	24.78086	1054.115	58.734675	15.235479999999999	2836.8700000000003	18.27705	53.5398	230.1055	45.891325	50.480973999999996	292.881	891.8384	39.2591	772.2148571428571	6.82844	8.769295	44.3806	139.56965	156.41635	68.0284	55.843025000000004	25.1367	56.104099999999995	23.87565	95.5636	108.10226666666667	19.34515	202.88316666666665	13.866225	202.406	15.2604	18.384766666666668	36.2779	24.60992	9.893815	161.7566	47.960699999999996	87.4783	59.1188	162.4381	129.556625	595.6376	30.478550000000002	28.852806666666666	23.861442499999995
0	108.9315	127.214	1306.741	43.88813125	28.833746666666666	1211.263	67.762575	14.291394	5490.336666666667	21.2762	51.19200000000001	200.7955	45.330475	55.914878	255.9355	874.2140999999999	37.32823333333334	502.3559857142858	6.62853	8.66882	64.59479999999999	97.8057	107.69595000000001	85.1156	45.685425	19.9003	66.29485	44.958349999999996	93.1829	128.24053333333333	15.835650000000001	111.0317	11.333885	239.8615	10.5746	14.372533333333331	48.9863	25.39169	11.371099999999998	194.35426666666663	23.98975	101.374	83.8688	125.80073333333333	154.6175	691.3966	24.7981	24.894793333333336	27.595885000000003
0	99.2747	114.85900000000001	1720.1	40.29106125	21.853530000000003	949.4114999999999	49.205025	13.233426	1663.0166666666667	16.590025	42.8918	180.6235	41.890100000000004	44.056962	194.98149999999998	479.16765	29.933966666666667	826.4568999999999	7.62626	7.33858	45.150000000000006	162.626075	133.15800000000002	66.54355	41.063024999999996	18.4932	44.7462	24.0472	92.0241	111.28706666666666	12.56054	185.60063333333335	11.766124999999999	184.361	11.1244	19.250633333333337	24.7342	28.478262500000003	9.503915	175.15009999999998	40.2803	118.1839	47.6126	129.91036666666665	107.629925	669.7202	21.159950000000002	21.709643333333332	23.202715
0	95.05295000000001	146.8065	3097.475	49.5634875	20.426193333333334	1523.795	53.80065	14.551092	1650.76	19.526675	60.7175	238.20100000000002	49.662675	60.57408	293.953	953.2299	39.96190000000001	863.9565714285715	6.81667	10.44774	45.467600000000004	135.67287499999998	168.75505	66.07045	56.63357500000001	17.2315	47.48005	24.78785	92.939	93.62453333333333	12.747025	143.68826666666666	11.180635	248.21699999999998	8.13261	18.995	31.8445	28.3903175	10.32968	155.9018	27.4808	53.89105	58.4295	166.96083333333334	138.181425	367.27840000000003	26.003149999999998	16.84034	23.8163775
0	85.81205	125.285	2350.4300000000003	36.75331250000001	21.146233333333335	1294.887	62.547475	13.205338000000001	1569.5233333333333	18.633075	48.47	234.63799999999998	45.6608	57.979354	217.6155	864.6938	32.2215	669.4870714285714	6.56642	7.507	50.5236	139.27897499999997	166.46065	61.289950000000005	44.98385	16.8363	51.838350000000005	32.961600000000004	66.1935	103.79206666666666	13.749400000000001	100.97086666666667	11.713280000000001	169.3	10.4789	15.642933333333332	30.3872	27.864915	9.972715	151.80423333333334	65.64375	97.51045	69.4675	166.76773333333333	108.59385	615.8815999999999	22.316650000000003	19.431783333333332	29.187732499999996
0	95.02327500000001	164.32299999999998	1887.77	37.69083625	20.93695333333333	1138.9855	60.10185	12.852812	2023.2933333333333	19.7701	35.82975	194.151	38.17145	44.894906000000006	276.2415	786.7570499999999	25.808333333333337	748.7504714285715	6.26596	6.488284999999999	59.52955	132.584475	140.02105	67.29025	41.974225	21.0627	46.6879	40.36865	134.693	126.54459999999999	12.19705	155.74566666666666	11.952409999999999	196.218	8.95001	21.7593	35.878	23.53393	12.587935	197.20986666666667	37.9369	107.8137	51.4908	149.7077	113.269825	641.823	20.4971	30.236610000000002	25.64994
0	97.994675	148.478	2035.6950000000002	36.7994625	24.540303333333338	982.4895	68.742925	12.901233999999999	3534.1766666666663	17.487605	42.0964	203.143	41.82195	48.534740000000006	205.7045	886.4253	31.746966666666665	673.0027428571428	6.73956	7.50195	38.616150000000005	115.114775	129.75535	102.2616	44.23627499999999	17.8231	57.8052	34.426649999999995	111.215	110.01146666666666	12.75965	198.04700000000003	12.45786	169.732	9.88993	16.008733333333335	36.4141	24.108024999999998	9.56886	191.9582	50.0004	108.446	67.7943	160.73676666666668	120.9775	800.5992	23.712999999999997	30.582493333333332	21.904525
0	88.567925	131.586	2367.37	39.277687500000006	20.178683333333336	1097.2895	53.216875	14.217070000000001	3527.48	16.9925	39.3592	173.3715	41.75919999999999	42.499452000000005	217.702	567.72675	31.038699999999995	621.2283	6.30856	7.26323	40.082049999999995	123.715075	125.35345	77.55075	46.445775	14.005	52.4179	47.96045	93.0369	185.25189999999998	13.1527	141.56993333333332	10.01957	194.4085	9.10328	20.404433333333333	28.1981	27.1434675	9.07331	178.19326666666666	39.7896	90.23305	57.1618	132.6084	106.259675	599.2254	23.8797	23.77419666666667	25.3963525
0	113.31805	158.3245	2514.2599999999998	41.302612499999995	21.19658	1210.04	59.209	13.436034000000001	3193.0533333333333	20.43275	47.61765	211.7905	45.720175000000005	58.618661999999986	250.757	632.6826	31.576466666666665	891.5550714285715	6.43617	7.44805	41.956450000000004	183.61137499999998	159.97705	91.0167	43.695699999999995	22.156	45.55775	23.1471	107.139	109.1778	13.598614999999999	210.38406666666666	13.530175	238.983	8.78544	20.7001	41.0907	23.7636475	13.7168	142.34693333333334	27.762	85.07765	54.5812	179.2373666666667	120.37367499999999	558.8094	23.8613	24.992113333333332	28.42049
0	103.21350000000001	182.2785	2318.855	44.192935	19.63884	1465.705	64.303225	13.488512	3918.6433333333334	20.52605	49.0977	212.2115	52.003400000000006	51.777878	309.7435	803.4343	37.130766666666666	716.5087571428572	6.66541	11.706135	52.73415	100.5064	175.92065	81.50925000000001	49.700725	22.9401	57.19445	20.46555	113.343	121.29543333333334	15.06155	131.99003333333334	9.5869	265.0295	11.2208	18.827166666666667	44.8594	31.41012	11.9301	154.23983333333334	34.31275	71.12995000000001	58.5855	165.91106666666667	125.04735	523.7654	27.77925	31.390136666666667	28.072674999999997
0	85.710475	183.36	1840.085	46.04612375000001	26.195219999999996	877.691	61.698274999999995	15.871349999999998	2496.903333333333	17.326549999999997	53.37535	202.91199999999998	41.75125	51.596236	225.8785	814.024	36.33813333333333	727.1278714285714	5.22726	7.622745	47.29495	184.4187	138.00725	81.1439	43.14075	20.1995	60.24905	33.9481	80.6883	93.34283333333333	13.71855	194.46179999999995	12.688015	197.78	10.9053	16.5221	31.425	24.930744999999998	10.67075	151.01013333333333	39.508849999999995	89.6029	84.2746	150.16663333333335	110.3886	714.2182	23.873649999999998	22.18892	20.074015
0	86.777175	153.3485	1524.8174999999999	43.05161375	22.41622	1150.6455	61.103475	14.215903999999998	3366.53	20.489874999999998	48.581649999999996	197.15800000000002	41.2241	53.313886000000004	209.335	601.327	33.092666666666666	680.2540571428572	5.54181	8.265155	48.36025	146.613075	116.43234999999999	82.37535	43.656099999999995	21.3154	61.87555	42.63085	85.7589	122.56333333333333	12.91715	130.67626666666666	12.061895	204.07049999999998	10.7618	15.772499999999999	34.8852	24.539902499999997	12.23655	177.38396666666665	26.0203	95.04599999999999	76.7428	148.69593333333333	124.161175	777.7844	23.20395	29.188753333333334	24.8825375
1	101.56887499999999	180.2495	2845.4049999999997	36.890561250000005	21.490043333333332	1598.18	61.835725000000004	16.582638000000003	2065.58	19.88115	48.70955	242.39849999999998	42.3407	57.43142400000001	290.332	861.7121500000001	32.22163333333334	777.1950285714286	5.89556	9.578149999999999	37.2956	165.6867	168.3507	63.778549999999996	44.079350000000005	28.9821	49.6247	22.12905	133.255	132.5497	16.814549999999997	156.67023333333336	11.383725	242.8515	10.1006	18.7312	33.9192	33.4558325	11.17417	155.3024	48.928650000000005	94.8619	52.8915	175.0776	120.027575	567.2676	25.39025	22.66056	22.807917500000002
0	112.18674999999999	130.127	1624.021	44.62908375	23.706949999999996	1139.1275	57.896074999999996	13.488386	1724.1266666666668	18.159750000000003	43.299549999999996	208.28199999999998	43.11825	46.97576	257.46799999999996	670.26315	35.342666666666666	727.1292571428572	6.3978	7.9664	42.88145	124.76752499999998	182.8427	80.80605	49.32245	18.9447	63.7376	21.80835	153.855	104.64476666666667	14.985700000000001	166.0562666666667	13.900110000000002	198.834	11.1127	14.778966666666667	39.5871	24.720125	10.85625	196.22223333333332	26.0396	117.57775	45.3072	173.50823333333335	112.925925	741.4046000000001	22.97115	24.063783333333333	25.88132
0	108.12965	112.07499999999999	1458.8249999999998	39.68977625	30.121199999999998	966.8430000000001	66.910775	14.244112000000001	1401.4766666666667	17.83425	45.537049999999994	197.8655	47.760025	50.678806	215.122	841.91825	36.0812	742.5644571428572	7.62171	8.786895	48.08985	141.9606	83.71820000000001	81.7383	45.844525	23.1453	54.78065	30.00195	97.1379	105.28309999999999	17.23605	145.7412	12.68403	182.633	12.797	16.894133333333333	29.8379	26.1403325	10.08107	226.43966666666665	31.7106	140.46574999999999	82.452	148.44506666666666	113.83739999999999	630.6966	25.69825	15.703246666666667	24.4716425
1	106.433425	178.791	1229.982	40.299896249999996	24.13761	1030.491	53.24765000000001	14.981478	3294.9566666666665	21.34835	45.2256	206.003	39.709525	42.110968	227.083	829.3548000000001	29.703366666666668	720.1500285714285	7.49782	9.598915	36.44605	160.8044	172.221	111.18675	41.456424999999996	22.806	53.720349999999996	25.83425	111.483	100.12816666666667	14.9712	196.53576666666666	11.304305000000001	223.76	11.7859	18.87063333333333	20.6848	24.205907500000002	12.2547	200.00403333333335	57.53485	101.48755	56.2868	166.45193333333333	112.874425	733.0072	25.74855	32.04469666666667	21.403725
1	104.778375	150.024	2067.91	41.09365	29.419853333333332	1019.2075	52.5938	15.023826	2115.173333333333	18.74815	44.9132	199.70049999999998	47.7593	42.683074	211.58999999999997	811.2818	35.26056666666667	587.7669285714285	7.57681	8.07573	42.1772	137.15447500000002	137.811	73.2176	48.354350000000004	25.0229	48.71315	30.6606	105.188	119.59599999999999	16.7044	196.96833333333336	14.246945	217.994	11.7031	19.837099999999996	23.6689	25.890937500000003	8.44255	230.38313333333335	35.400349999999996	153.3252	75.268	163.87376666666665	108.71225	839.1540000000001	25.028599999999997	31.864860000000004	23.97709
1	97.76715	111.315	1633.9915	46.96547625	28.08213333333333	1405.76	62.8386	14.789332000000002	4258.94	22.801225	53.181650000000005	235.462	53.1943	45.14318	211.909	871.5863499999999	38.152633333333334	541.7827571428571	7.28945	8.131955000000001	51.4647	71.99640000000001	143.1201	72.5771	51.38025	19.7499	65.3072	32.42665	102.015	96.5982	16.0265	102.49253333333333	12.28988	215.01749999999998	10.6719	13.258513333333333	39.056	25.4479475	9.622095	228.83666666666667	30.86885	77.56515	74.2562	127.9782	112.13145	835.4676	25.0946	24.633586666666663	25.147455
1	98.46935	172.30849999999998	2808.45	41.79812	24.926193333333334	1294.04	55.142875000000004	14.982914	3191.03	17.880025	42.02035	249.8775	42.045925	38.796504000000006	252.139	1174.2573499999999	31.135166666666667	627.8589142857144	6.87733	7.367625	36.796099999999996	131.951525	166.85755	128.138	40.4823	23.7384	47.8967	22.02335	80.7611	86.62703333333333	16.2286	200.5530666666667	11.767235	182.6605	8.83926	15.779066666666665	28.8363	24.5030525	10.945450000000001	255.62133333333335	84.75515	104.39845	50.4824	174.0652666666667	120.45365000000001	640.8488	21.0524	24.821750000000005	27.479285000000004
1	100.99917500000001	161.386	2070.205	42.6721425	21.32007	1054.5055	58.8025	12.27046	3454.646666666667	19.314625	41.82595	166.4275	45.304775	43.030547999999996	207.098	646.6805	30.34906666666667	696.8861142857143	5.59516	7.916695000000001	41.5245	142.093975	123.6052	112.474	45.8656	23.5622	51.09525	22.63455	96.6644	109.57733333333333	13.63157	161.67159999999998	11.234499999999999	214.6455	9.83004	19.0766	30.3855	25.278579999999998	9.610495	178.76879999999997	76.74340000000001	107.2245	60.6053	146.78216666666665	109.92625	708.8932	24.92145	39.46534333333334	27.1834225
1	89.410475	168.4755	1619.4035	48.823164999999996	24.000646666666665	872.0545	62.733575	15.309898	3059.273333333333	17.984675	44.48565	210.7905	39.990674999999996	53.21000200000001	253.944	764.7742	35.823033333333335	609.2974000000002	6.92997	7.37113	41.36055	121.8672	141.95395	118.348	45.11605	23.7815	60.339349999999996	23.23075	124.54	100.44443333333334	14.90075	135.01553333333334	11.937445	188.449	11.2828	15.160936666666666	26.7358	24.61065	11.119	237.9766666666667	46.267100000000006	123.91445	69.6591	146.75093333333334	114.44312500000001	783.3206	25.658099999999997	26.403383333333334	22.47854
1	77.25167499999999	150.719	2276.275	46.067587499999995	22.837486666666667	669.9465	65.29505	15.159524	2095.2533333333336	15.844439999999999	41.5937	178.639	44.724175	41.705156	227.5505	508.54474999999996	41.16686666666667	930.4276285714285	6.69017	8.50837	41.6948	217.6595	127.55765	61.09175	51.234350000000006	19.1425	62.3461	22.552799999999998	106.287	74.12243333333333	13.334515	251.65966666666668	11.831145000000001	168.064	10.1799	15.7036	29.4202	25.049075000000002	9.247535	151.10173333333333	17.126735	99.78685	69.4614	122.71603333333333	88.268175	485.45059999999995	24.34505	16.07873	23.5356675
1	92.483125	124.55799999999999	1585.3729999999998	42.72637625	20.19706	1117.538	63.923825	11.805738	1835.9033333333334	15.244674999999999	43.34825	186.70850000000002	38.029575	42.120488	249.24599999999998	449.35769999999997	30.840966666666663	902.0864571428572	6.9061	6.967535	44.3733	184.338325	161.28315	87.05824999999999	46.74025	18.3904	53.478899999999996	39.74565	128.289	107.26246666666667	11.749275	232.03900000000002	11.084855	190.1855	12.7634	24.592533333333336	46.3116	24.354554999999998	14.71575	208.90513333333334	46.9406	107.75445	46.7653	156.18176666666668	111.057725	770.7217999999999	24.3701	20.310493333333334	25.9139875
1	114.484875	134.0155	2183.31	40.672575	25.905730000000002	1296.0705	70.65275	14.503822	3043.22	18.5665	45.97635	212.4675	41.687349999999995	49.251645999999994	217.5155	488.80985000000004	36.487066666666664	546.7328428571428	5.94042	8.00839	57.865899999999996	102.375775	124.89415	87.923	47.167675	18.4385	51.279900000000005	44.986850000000004	91.1938	182.04583333333335	15.9579	113.61559999999999	13.22053	217.54149999999998	12.0321	16.048433333333335	38.9374	24.856735	9.814644999999999	189.96863333333332	30.2057	84.38600000000001	71.6865	129.2592	106.41595	667.1062000000001	20.81765	25.30041	25.97789
1	114.12342500000001	113.7275	1567.8274999999999	49.18015375	29.031623333333332	930.486	61.231025	14.942634000000002	2251.4866666666667	19.385350000000003	50.59785	209.4085	45.881825	49.42501600000001	186.45499999999998	565.1657	39.85756666666666	612.8619857142858	7.52419	8.786325	60.177400000000006	101.63210000000001	113.33175	58.79565	49.2182	20.2937	70.77775	42.84755	85.2684	110.71323333333333	17.4541	119.99390000000001	11.527875	205.01549999999997	11.0601	15.062566666666667	33.4536	27.248869999999997	9.327549999999999	196.29373333333334	35.3833	96.42235000000001	82.7125	131.17453333333333	100.51677500000001	671.6406	25.411299999999997	21.592476666666666	24.6774625
0	100.71747500000001	140.986	1571.9355	50.19268125	25.025419999999997	878.46	66.11432500000001	13.900632000000002	3703.743333333334	24.44755	42.460300000000004	202.357	46.113625	34.859706	206.48	533.2678999999999	39.07236666666667	736.5262714285715	6.61974	7.85739	40.594899999999996	138.80665	140.9144	98.7613	44.63247500000001	21.6591	64.34495	36.583200000000005	107.534	99.67463333333332	15.291545	172.9718	10.25916	212.258	9.88669	18.767233333333333	28.0453	25.151225000000004	9.018075	191.55313333333334	39.117599999999996	103.31015	58.6032	165.9935	109.999375	708.0666	26.9824	35.97232666666667	25.692435000000003
1	103.09165	182.79149999999998	3852.805	44.965025	20.602373333333336	1225.1100000000001	61.941575	14.435368	2076.1766666666667	22.776874999999997	47.119	227.902	40.794250000000005	54.412268	251.3755	882.68525	33.382533333333335	754.5974571428573	7.80307	6.49805	42.6671	132.94477500000002	168.2293	82.2166	48.110425	20.9459	54.85665	33.30975	100.234	132.39076666666668	22.9971	153.6705	13.333915000000001	209.0455	13.942	18.764266666666668	33.8739	26.01005	12.0236	182.93679999999998	64.42915	90.55409999999999	59.3102	172.4271666666667	111.041225	658.9556	25.963749999999997	27.773533333333333	21.50582
1	117.88047499999999	157.738	2103.31	38.53733874999999	21.940353333333334	1082.899	49.195925	12.88896	2616.126666666667	18.44375	41.4549	194.25900000000001	41.7708	44.561186	230.8195	643.6043000000001	34.65703333333334	661.8426857142857	6.27306	7.335285	49.05765	164.318525	124.90835	96.4727	48.8432	24.2521	53.0125	28.733150000000002	101.434	117.39240000000001	15.7549	149.14989999999997	11.044275	192.6575	8.71329	20.058966666666667	27.5964	24.345707500000003	12.14885	175.43706666666665	66.2957	119.9784	51.3026	148.96896666666666	114.16354999999999	706.345	21.75715	24.12363333333333	26.4447925
1	99.529325	172.6755	2560.645	40.69281	23.33911666666667	1155.1979999999999	64.1084	13.891848	2628.07	19.098950000000002	48.0734	216.096	41.010625000000005	55.910948	223.3985	539.93335	35.778333333333336	687.0506714285714	7.08525	7.775385	46.0305	154.7453	154.69424999999998	71.31255	42.795175	20.028	57.254400000000004	37.807	75.064	107.3934	13.771349999999998	129.11159999999998	12.66088	232.41	13.9109	14.468933333333334	40.8513	27.676920000000003	11.210899999999999	166.21963333333335	30.0402	87.2665	66.9046	156.50613333333334	112.891775	532.1874	23.1279	22.08259333333333	22.137365
1	94.383925	168.7125	2537.56	51.98320124999999	22.66592	995.5484999999999	61.2105	15.634691999999998	2317.1366666666668	18.86175	51.06885	214.832	44.57705	49.796268000000005	205.7475	467.14845	44.74313333333333	796.3359428571429	6.359	7.8298749999999995	42.4808	170.48882500000002	167.99460000000002	64.1469	49.5117	17.4756	57.98815	25.853299999999997	97.3132	92.63413333333331	14.6412	185.64746666666667	11.770389999999999	221.69400000000002	10.1958	15.854233333333333	39.0216	26.117825	10.491325	137.11043333333333	31.604200000000002	79.29605	62.7482	141.13536666666667	118.72077499999999	724.1058	24.0614	21.65229666666667	23.245150000000002
1	108.75482500000001	120.074	1190.0149999999999	40.30703125	27.080753333333334	948.21	72.050925	13.635142000000002	2178.526666666667	17.5041975	42.85785	213.09300000000002	44.89682499999999	48.086792	222.6325	537.5524	33.3142	525.8893857142856	6.40914	7.582915	50.1293	114.937825	113.27414999999999	83.48920000000001	42.646750000000004	16.9599	54.6614	32.0644	85.6763	141.57563333333334	13.227815	137.7208666666667	12.020325	207.75549999999998	11.3032	14.5058	39.1679	24.613455000000002	11.1795	190.4424	28.807299999999998	122.5989	71.1065	132.38963333333334	108.86632499999999	892.1634	22.46575	28.153946666666666	28.217345
1	105.20134999999999	128.647	3158.29	40.18069625	22.682873333333333	852.5925	71.5699	13.509981999999999	1903.4333333333334	15.942725	48.7633	273.0645	44.3801	78.56376	268.4975	444.72225	33.946466666666666	570.5709285714286	6.33059	6.55779	66.19645	141.95434999999998	142.95235	66.8021	37.561350000000004	16.5931	52.5817	36.3637	80.5911	134.95706666666666	13.49935	156.4709	10.67112	257.8995	15.9008	17.734966666666665	31.3379	24.918725000000002	11.44873	174.00433333333334	22.2104	101.61555	68.1179	105.82053333333333	106.361175	945.9392	19.771749999999997	15.496836666666667	22.86796
1	111.22605	159.115	1437.7475	40.207237500000005	21.156146666666668	1593.16	56.741775000000004	16.693436	4092.6499999999996	19.9391	52.6513	224.9745	46.851275	58.459812	277.187	809.73835	35.40103333333334	686.3928571428571	8.34519	10.045895	49.1523	131.890975	163.4101	67.10560000000001	51.612300000000005	21.3796	55.4619	23.112650000000002	113.716	147.2062	18.751800000000003	98.8696	13.011225	250.32099999999997	9.96405	18.972133333333332	33.5216	26.849877499999998	10.265550000000001	164.38433333333333	15.032205000000001	55.077549999999995	74.2692	156.07656666666665	127.27617500000001	577.6064	29.558999999999997	28.051669999999998	20.7549075
1	104.90764999999999	126.461	1094.3855	50.56434625	29.97507	696.9735000000001	68.77414999999999	14.549873999999997	2255.273333333333	19.042299999999997	57.90035	206.99099999999999	49.659125	43.41908	224.3895	757.3519	41.215333333333334	523.6320000000001	6.23791	9.318615000000001	51.42845	101.02249999999998	127.43655	72.53085	59.51690000000001	22.4867	68.86075	33.02285	95.5931	81.64933333333333	14.02695	130.4125333333333	13.12473	171.129	14.2734	15.250366666666666	37.8065	25.748255	9.966625	204.48530000000002	28.536700000000003	81.1859	79.4449	144.19713333333334	106.191175	788.8050000000001	25.712149999999998	20.05424	20.466455
1	110.33855	169.6875	2304.705	39.698416249999994	24.322713333333336	1503.8400000000001	71.135775	15.111152	2429.7433333333333	18.284460000000003	43.6962	229.7465	43.523	51.836496	278.904	608.1252499999999	35.7464	659.9493571428571	7.80068	9.792955	53.49235	114.85425000000001	164.46965	82.1014	41.81052499999999	19.547	61.69425	23.0369	89.3831	96.69636666666668	13.645900000000001	180.59916666666663	11.338835	251.324	13.7662	15.32403	37.1806	23.558532500000002	11.328254999999999	163.36093333333332	21.829525	95.79105	57.7627	133.50563333333335	118.01275000000001	749.5728000000001	27.6525	28.809866666666665	25.2426275
1	124.26842500000001	165.54	2307.865	40.357287500000005	21.90928	1197.882	63.24787499999999	15.067492000000001	2062.067666666667	19.401175	49.206599999999995	219.11950000000002	41.7122	55.10193399999999	258.35699999999997	565.1386	35.10823333333334	697.0798571428571	7.04946	8.38082	43.345600000000005	129.121075	138.27635	87.5735	46.096450000000004	22.3527	54.7129	31.6894	115.489	124.87756666666667	20.6111	151.40843333333336	10.97929	257.01800000000003	16.8581	18.854433333333333	41.7083	30.817400000000003	8.82774	160.60773333333336	29.15895	93.4469	57.3706	159.16093333333333	154.48275	778.8228	31.50065	26.887920000000005	20.5461025
1	99.32592500000001	122.19550000000001	2389.35	43.233418750000006	24.50865	1161.6645	63.386425	13.460816	2900.94	19.488025	40.9848	169.197	47.235425	44.245196	241.5385	779.14415	38.2023	647.8785571428571	6.67761	7.606954999999999	41.948	111.28205	143.00465	73.0187	45.80242499999999	23.9129	60.4405	30.84215	103.227	149.91490000000002	13.008665	130.24	10.070405000000001	211.657	9.08861	16.428	28.931	25.5065125	10.898085	156.7763	30.1562	85.6142	56.3919	136.74730000000002	127.912025	655.9666	27.23785	29.685076666666664	23.7658425
1	100.254025	139.136	2210.205	50.02691750000001	21.827813333333335	1152.3115	67.5375	14.942532	1311.1846666666668	18.15645	52.216800000000006	213.0465	51.33285	69.33236000000001	245.32299999999998	493.1096	41.500766666666664	673.037042857143	6.39278	9.551325	51.97665	101.8861	160.6787	64.92205	45.465675	20.8946	65.69725	31.91905	104.714	84.64493333333333	14.712765000000001	130.23086666666669	11.126314999999998	182.232	11.2624	16.844666666666665	37.481	27.689825	10.79585	127.54723333333334	29.50895	70.70435	55.8394	150.71376666666666	122.77980000000001	640.9802	23.53685	21.67705666666667	25.1530725
1	97.334375	187.3335	2352.595	39.414883749999994	26.908006666666665	1337.96	48.361000000000004	14.28744	3098.213333333333	18.867774999999998	44.2568	232.25400000000002	44.97905	47.259626000000004	225.85899999999998	601.5152	27.764466666666667	698.6097142857143	6.91526	6.769155	38.475300000000004	142.423725	151.4715	77.09719999999999	45.986174999999996	21.3271	43.776900000000005	23.7643	102.235	130.81343333333334	14.1309	184.53203333333332	11.087525	233.679	16.7197	18.609800000000003	37.4602	31.3054475	10.096255	154.5494	47.8639	63.6946	43.3275	174.29116666666667	120.087925	653.4262	25.59405	34.03286666666666	20.656405
1	90.06295	155.44650000000001	2074.74	49.15005	25.182126666666665	1209.65	62.5273	16.44568	5174.393333333333	18.939175	49.353300000000004	223.314	46.042049999999996	45.23726400000001	190.7135	614.8406500000001	40.4013	616.872542857143	5.50129	7.78482	55.6867	121.08699999999999	162.07684999999998	74.77449999999999	46.48025	21.2165	61.5097	34.08915	104.864	92.7334	19.05035	138.48836666666668	14.120485	202.998	8.5006	13.69083	31.4435	28.1644975	9.88253	199.19336666666663	41.3615	79.18350000000001	62.407	147.111	113.14942500000001	754.144	26.2257	25.340823333333333	20.6278475
1	149.734025	179.3725	2076.24	67.27272500000001	28.416763333333336	2318.2650000000003	78.39555000000001	16.073135999999998	3376.533333333333	23.967925	73.616	269.5525	65.97255	90.41075999999998	376.1955	508.1314	39.72116666666667	440.3666714285714	7.99667	9.155245	94.8041	86.340175	195.96540000000002	64.22655	47.567525	28.2353	70.28735	37.2416	78.9086	88.5177	19.53425	60.13193333333333	14.964385	346.1135	19.3615	17.3389	56.9173	27.989315	12.141845	112.26073333333333	16.16956	41.30135	66.8886	125.81593333333335	163.98765	461.10299999999995	42.29095	34.78503666666666	26.3895675
1	136.193125	126.7705	1009.7835	51.63845499999999	28.655469999999998	1063.1225	60.172349999999994	14.20863	4175.64	19.80035	49.6743	234.57850000000002	48.03255	47.291658	218.591	524.9582	35.64896666666667	521.5228142857143	6.05529	8.24145	52.11725	104.531	106.2159	84.39529999999999	54.280425	18.2241	72.1893	25.68825	83.1059	88.08686666666667	15.4836	93.36416666666666	12.43258	221.80349999999999	12.448	15.063623333333334	32.9076	26.9047025	9.367204999999998	224.68173333333334	38.497299999999996	96.51565000000001	70.9306	133.2474	115.7701	701.018	26.163899999999998	27.981356666666667	26.254527500000002
1	89.94274999999999	131.80599999999998	1953.9050000000002	40.688187500000005	21.77953666666666	798.3779999999999	58.20395	13.449024	2896.396666666667	17.663275	41.20745	198.0595	43.775349999999996	38.210568	194.816	1029.4873	33.70236666666667	754.1504714285713	6.46326	7.98823	41.917199999999994	167.54109999999997	101.78094999999999	83.09815	43.147425000000005	18.7764	60.08924999999999	24.9332	86.0565	102.99203333333334	15.748535	177.49799999999996	11.95184	193.36599999999999	9.27287	14.468933333333332	32.2269	23.2899525	11.004665	182.5403	51.444599999999994	124.22905	73.0148	127.49646666666668	124.728375	690.9966000000001	20.5941	15.73097	24.954795
1	84.8861	128.4615	2844.795	52.4185	29.649173333333334	1492.1	54.005425	14.196819999999999	1952.0633333333335	21.028575000000004	51.979099999999995	223.13600000000002	56.277424999999994	55.791157999999996	239.3465	768.8888999999999	39.91706666666667	688.3555571428572	8.68422	9.0565	58.404650000000004	109.249975	156.3588	64.08215	47.224574999999994	26.8956	60.3119	22.806649999999998	108.328	100.87196666666667	16.20375	118.65266666666666	14.759185	188.1395	9.94526	13.866433333333333	35.609	26.24514	8.795885	132.74453333333335	78.01814999999999	69.1824	61.3644	142.50256666666667	108.82737499999999	506.67780000000005	31.268150000000002	12.594813333333333	24.5108775
1	109.88784999999999	113.0395	1768.7079999999999	42.27349625000001	23.19559	1276.4745	61.15435	12.722806	2402.896666666667	19.251875	48.1556	226.17649999999998	43.6969	48.086362	219.747	315.7393	30.083466666666663	554.5545571428571	5.38982	8.44523	46.72655	99.58505000000001	128.70895000000002	67.8741	47.968500000000006	18.1053	47.7158	34.4958	123.953	113.78126666666667	14.3822	99.1934	10.4389	232.1465	10.1981	18.0056	32.3207	24.0198075	10.762	253.02566666666667	30.645	98.6132	67.8222	142.36419999999998	125.982075	1027.4346	22.22795	22.861243333333334	21.8574775
1	94.8267	177.701	2137.885	37.05488999999999	21.06652	1449.395	59.012525	14.722660000000001	2880.3633333333332	19.388075	47.92385	208.0465	43.24815	52.713049999999996	235.83550000000002	692.47595	36.3602	760.765842857143	6.64125	8.57273	44.816649999999996	151.051975	177.73435	97.67685	46.58765	20.682	51.4456	28.5845	89.2682	102.24673333333334	17.056800000000003	170.75713333333331	11.32958	218.38400000000001	10.0927	15.9009	39.9031	27.0249	10.93524	133.49483333333333	72.50565	86.9824	50.7175	155.37076666666667	122.16225	679.9464	26.1429	23.369803333333333	24.512175
1	97.942325	140.46550000000002	1401.955	50.95778750000001	27.053566666666665	817.7125000000001	66.888525	17.686034	2755.2666666666664	20.1319	60.393950000000004	233.96099999999998	50.701350000000005	49.576284	254.0695	895.9974	43.59876666666667	601.7038857142858	6.23412	7.855795	62.391549999999995	112.64855	145.62145	65.58575	52.537075	19.5887	75.2442	32.36165	106.41	67.08393333333333	19.7416	136.45736666666664	17.19625	208.158	10.7339	14.953333333333333	34.1795	33.795625	8.26736	178.3482	26.95765	89.80105	90.6629	134.15853333333334	98.837775	644.4273999999998	31.36675	19.915073333333336	22.99016
1	103.907825	112.8885	1047.5435	38.44215749999999	23.85321666666667	866.4569999999999	58.887025	12.786378000000001	1904.36	18.141550000000002	37.85165	173.3465	40.081950000000006	36.784155999999996	161.76	547.2846	32.6477	778.7012857142856	5.89291	9.072655000000001	47.21915	126.2473	128.78715	97.358	49.2034	20.248	55.5021	37.55545	92.5707	123.70250000000003	14.287975	140.76930000000002	12.045750000000002	175.10399999999998	13.3655	20.047566666666665	32.0535	28.299925	13.78628	203.875	33.31655	127.36685	69.9477	163.5185	109.25534999999999	682.2134	26.9253	38.193463333333334	29.073542500000002
1	111.59362499999999	135.5965	720.2435	40.69655625000001	21.31467333333333	837.7094999999999	61.5787	13.465042	4412.8566666666675	18.974525	46.675349999999995	231.969	43.343475	45.285108	226.737	480.4303	30.215533333333337	621.6759	5.97156	8.14932	46.7085	109.82135	142.50465	102.3905	48.880725	19.6831	51.14165	25.15245	123.747	98.04846666666667	15.972449999999998	110.8119	9.881590000000001	217.388	12.6245	19.267566666666667	35.2121	26.0046425	14.02725	285.694	63.40565	121.3508	52.7439	153.89663333333334	115.055125	974.1962	23.086750000000002	46.96603999999999	24.2619075
1	128.97065	118.4325	1197.184	46.860262500000005	30.396596666666667	1258.6665	61.802499999999995	15.289428000000001	1814.72	21.240250000000003	57.8876	228.73900000000003	50.554925000000004	50.236598	254.968	441.44245	42.82753333333333	460.01708571428577	6.76939	8.815685	49.535849999999996	91.5995	132.06105	83.05615	49.81905	19.7912	73.84224999999999	28.4736	103.211	97.19433333333332	14.611450000000001	67.27159999999999	11.43081	222.0395	11.7848	15.614366666666667	39.1373	26.480625	9.3804	224.91933333333336	22.286435	92.30185	85.2264	119.62483333333331	114.874325	780.613	27.609650000000002	20.831853333333335	24.2960825
1	128.630875	121.247	1119.9995	49.168775000000004	26.297089999999997	1445.49	83.20365	15.339262000000002	2744.9533333333334	18.796225	53.6192	249.2335	44.235074999999995	58.875828	228.6345	549.9556	38.21633333333333	506.3085	7.54418	7.984170000000001	56.331900000000005	88.74485	122.86915	75.13625	51.576375000000006	19.2174	76.946	31.711349999999996	115.811	110.95540000000001	15.5269	127.10283333333335	12.280194999999999	224.3245	12.1023	14.859566666666666	41.154	26.011475	8.7125	191.9156	18.56325	90.9586	89.1034	141.664	126.43405	693.6414	24.63635	24.732983333333333	20.7694875
0	110.32367500000001	145.80450000000002	1651.845	43.70178249999999	24.267623333333336	1206.1605	68.4163	13.009698	4193.61	19.58215	47.217349999999996	220.7475	42.1157	75.96647999999999	258.5385	585.90055	35.0479	659.8772571428572	8.7014	7.661175	54.62035	113.3865	137.35705000000002	103.8615	46.425824999999996	20.8374	69.0123	22.893349999999998	89.0561	128.1188	14.573435	128.41813333333332	14.341335	230.632	11.2371	13.684033333333332	35.4319	24.3180375	10.25314	184.3054666666667	54.94425	126.67070000000001	58.8415	157.49626666666668	172.85585	649.0254000000001	25.42325	32.628546666666665	27.688534999999998
1	91.9325	126.79050000000001	1498.2	37.717375	21.02044666666667	975.685	62.95985	13.582597999999999	3157.486666666667	19.078200000000002	39.23305	230.98399999999998	40.151075000000006	55.572582	206.976	743.0412	29.038966666666667	582.1179857142857	5.59723	7.46738	44.6813	109.13075	130.10205	80.16745	44.23875	21.9748	51.2038	33.66595	86.4199	138.31300000000002	12.65005	125.01520000000001	11.10426	175.7865	9.37498	16.399433333333334	34.1576	23.472929999999998	10.22635	171.59350000000003	81.7428	108.13059999999999	69.5861	142.60113333333337	125.880825	703.2888	20.48305	26.148016666666667	25.333772500000002
1	95.47300000000001	151.47050000000002	2459.835	46.201003750000005	26.418173333333332	813.0440000000001	61.656099999999995	15.550879999999998	4208.5633333333335	19.718474999999998	53.399449999999995	183.206	49.082325	47.707836	196.267	671.5977	36.4983	740.9070428571429	8.28052	7.69592	41.7727	173.79275	126.41335000000001	78.34055000000001	48.07197500000001	22.2734	68.37675	28.6635	82.9191	97.87263333333334	15.945	229.495	12.75745	160.8265	9.61937	18.133366666666667	29.3654	32.5429	9.665759999999999	158.76766666666666	40.751349999999995	78.55340000000001	73.146	130.68653333333336	110.73750000000001	626.1742	21.9882	28.80544	23.440080000000002
0	107.653	132.38400000000001	1409.8245	45.32311250000001	21.38115	1131.1895	62.930724999999995	13.117496	2031.9866666666667	20.106625	46.22625	192.92950000000002	44.0174	51.912065999999996	258.946	521.25095	28.966866666666665	680.1138000000001	6.52618	7.758155	64.2081	159.129675	147.9136	78.1748	50.019325	20.8215	59.14315	29.1509	103.934	108.85110000000002	13.41395	140.2299	11.910060000000001	194.973	13.1644	14.683866666666667	23.7425	24.844640000000002	11.387	196.66533333333336	32.6955	96.8479	51.6768	151.88783333333333	116.150675	748.3546	24.2923	25.043683333333334	25.503172499999998
1	99.09745000000001	162.59449999999998	2822.13	46.52330625	23.987303333333333	1113.1924999999999	77.734075	14.493975999999998	1756.42	20.6642	49.752750000000006	258.111	47.9003	67.605928	267.23199999999997	569.35825	33.603	753.1839857142857	7.08156	8.971155	52.76435	142.7832	176.19830000000002	69.131	46.68485	22.3809	63.28655	23.308149999999998	107.195	111.47776666666668	15.887909999999998	195.24436666666668	12.86841	227.312	12.757	14.629233333333334	29.6456	25.807699999999997	10.948825	145.56949999999998	16.60445	81.77745	57.079	127.86603333333333	96.0403	660.8335999999999	25.3133	18.83335	22.006375
1	90.293925	147.06400000000002	1654.818	47.44132125	29.264040000000005	807.3395	63.736025	15.510862000000003	5704.153333333333	19.593875	46.56735	238.76549999999997	43.501999999999995	45.734298	206.3365	1073.08685	36.44416666666667	584.3674000000001	7.47746	8.152525	52.27845	121.86375000000001	111.6473	71.1181	45.039675	21.8736	63.9506	33.0742	91.5366	123.48263333333334	14.84615	148.6305	11.288505	224.72199999999998	14.2989	15.467999999999998	35.611	28.607897499999996	10.063030000000001	185.71903333333333	23.10765	94.70845	76.4796	124.82376666666669	102.81045	716.71	25.64245	27.549396666666667	25.458435
1	90.07419999999999	174.75900000000001	1623.1170000000002	51.45757125	24.387159999999998	916.046	65.46065	14.775494	3715.5433333333335	19.639475	44.06185	210.33499999999998	49.39305	40.134618	196.5115	764.97965	41.10776666666667	705.6849428571429	6.17921	8.55986	56.03935	123.414075	115.98505	78.18724999999999	54.467325	19.3994	64.86985	35.84745	120.445	107.44913333333334	15.573485000000002	153.36493333333334	11.050175	220.28449999999998	12.1986	18.230833333333333	24.6833	29.18535	11.1662	162.96666666666667	17.965	84.65984999999999	76.9478	125.7974	106.178325	749.8376000000001	22.9531	29.186159999999997	23.2090975
1	117.87345	125.756	1356.899	38.219055	24.86445333333333	1448.38	70.081175	14.100324	2442.6066666666666	19.6068	44.27975	222.03250000000003	41.492174999999996	57.229873999999995	179.469	469.4144	36.026	484.9296	6.51645	6.9117049999999995	60.6271	103.72547499999999	108.87475	83.71289999999999	44.0948	16.544	51.4831	40.34925	93.7052	131.92396666666667	14.1384	87.1674	10.876795	214.6205	12.5136	16.519466666666666	30.9568	26.570047499999998	9.545315	223.61366666666672	31.9923	106.7508	75.03	139.27290000000002	105.44397500000001	844.3152	24.580299999999998	25.56578	23.3423825
1	141.23725000000002	152.7065	1489.4560000000001	46.115899999999996	23.102876666666663	900.2339999999999	54.0955	13.844254000000001	3143.8999999999996	21.232950000000002	44.8322	195.792	47.183625000000006	50.226406	231.29250000000002	686.8101	36.86793333333333	608.471957142857	6.47092	9.02862	45.1272	141.6418	133.06585	101.1857	47.308049999999994	20.4701	62.08095	24.42955	107.317	83.82403333333333	14.53854	157.4724	14.852235	188.21	11.7187	13.758233333333331	28.2382	28.458799999999997	10.08558	177.18926666666667	30.1846	85.71855000000001	62.6099	156.98866666666666	137.03385	794.2686	26.838500000000003	20.03227	26.501260000000002
1	92.314925	167.92399999999998	2917.065	38.123774999999995	23.033216666666664	1083.8799999999999	59.474599999999995	14.136568	1395.7113333333334	16.798425	45.209900000000005	203.4105	45.477549999999994	52.080194000000006	264.8005	586.1305	35.8896	738.357357142857	7.42646	7.600059999999999	42.3925	157.455	183.58625	69.07615	43.84185000000001	24.2984	53.9332	20.7563	102.877	100.4335	14.8169	197.41833333333332	9.99211	197.473	9.7444	18.06853333333333	32.1895	25.982525000000003	10.59501	153.2603	26.460749999999997	98.60629999999999	53.2099	180.68529999999998	132.13555	646.9494000000001	23.15455	21.81477	26.303705
1	129.871325	142.8825	2097.83	43.800825	23.94595666666667	1771.165	60.451775	16.327489999999997	2732.4166666666665	21.925725	57.07825	193.8005	57.43555	48.003168	297.49800000000005	555.2355	32.1156	680.7479000000001	7.86196	9.99212	60.149100000000004	128.81220000000002	180.03105	90.12375	43.264325	27.6779	50.066	33.63215	121.61	139.77676666666667	15.2721	123.79503333333334	12.26344	250.567	12.4594	20.341666666666665	34.9126	28.360855	10.393255	178.5753666666667	23.78408	64.5818	58.4757	149.74263333333334	124.811325	643.8602000000001	30.361800000000002	28.824816666666667	23.0368225
1	93.09074999999999	181.26600000000002	2137.135	40.6981625	22.64366666666667	1518.005	55.488249999999994	17.565632	1952.8999999999999	20.915225	44.432	178.6385	45.5496	53.842052	266.595	1038.1928	33.16096666666667	541.1336	6.05463	7.982659999999999	43.540099999999995	113.27600000000001	175.55055	77.60215	43.310675	25.8923	56.6597	28.674	107.564	97.88119999999999	19.63815	114.1123	12.88413	196.5625	13.1955	17.946766666666665	21.6676	34.910175	9.987825	171.12599999999998	68.619	71.3063	57.1618	162.0084666666667	122.52714999999999	718.0332000000001	30.527900000000002	21.115356666666667	21.76857
1	92.06450000000001	137.36	1398.329	44.830197500000004	27.09818	837.5715	67.7461	15.250577999999999	2925.0399999999995	20.071550000000002	52.864999999999995	234.3215	47.6755	42.004446	230.68	703.21415	38.7143	647.9448	7.31831	8.86411	41.60095	103.94267500000001	152.9606	83.65195	46.970825000000005	13.9052	68.67895	29.5579	102.397	57.605399999999996	17.57	145.18096666666668	13.278575	174.3675	10.33	13.921466666666666	40.814	27.581025000000004	10.989149999999999	158.98103333333333	91.2767	71.9694	78.5415	144.46583333333334	118.69375	652.9058	23.589100000000002	23.43958333333333	22.9021575
1	78.7543	135.046	1241.7314999999999	53.4460375	24.836443333333335	1085.443	68.506625	15.046402	3504.51	17.483172500000002	54.252750000000006	213.7775	53.525324999999995	52.301322000000006	227.089	429.055	36.644	667.6150428571428	6.36024	7.546675	47.30855	136.43914999999998	150.78549999999998	82.60495	49.509975	20.6436	65.79645000000001	31.79815	109.746	72.3829	17.56135	136.71540000000002	13.113579999999999	189.2885	12.2746	14.694166666666668	40.7429	27.108932499999998	10.37895	160.01096666666666	35.463935	68.2062	84.6253	145.3786	129.070375	810.1944000000001	26.99835	24.85296	24.0611325
1	110.08690000000001	128.381	2019.6399999999999	44.64585	27.804863333333333	1341.84	54.775800000000004	16.665114000000003	2289.6893333333333	22.99145	52.57599999999999	202.61950000000002	47.60605	46.420786	306.2095	588.3168499999999	39.6959	717.9102999999999	6.55349	8.773520000000001	46.28615	102.34032499999999	132.8822	72.3081	49.8852	19.1179	59.21965	25.0368	111.291	116.92290000000001	24.5273	115.7408	14.939985	214.88049999999998	12.6771	20.249166666666667	32.9221	24.7113175	9.303905	172.53209999999999	29.567645000000002	74.75975	82.3634	161.21086666666667	144.824725	575.371	34.65685	25.72402333333333	19.69395
1	111.00287500000002	153.4745	3138.24	47.11164000000001	26.963233333333335	1221.734	80.777825	14.957084	2739.7233333333334	17.5954	51.28555	228.0655	52.02782499999999	53.085784000000004	212.406	678.2348000000001	34.30486666666667	581.1463714285713	5.98983	7.875505	53.92305	124.57587499999998	117.5187	64.6784	42.967175000000005	18.7865	65.73315	32.3272	94.348	105.81996666666667	15.761299999999999	122.562	13.15701	215.038	11.6409	16.231133333333332	39.3166	28.6592925	11.18745	169.62006666666665	22.884	100.73255	87.9002	145.4526	112.76944999999999	628.4552	24.985850000000003	20.89368	22.4570175
1	79.97765	144.6945	1723.28	44.411927500000004	25.505276666666663	1086.8005	63.52005	15.349217999999999	2016.9666666666665	18.845875	55.883300000000006	223.61700000000002	48.538825	46.563680000000005	259.831	462.52855	36.82513333333333	648.3668714285714	8.14125	7.58375	44.57485	130.874425	139.81029999999998	62.867	50.602625	25.0697	58.96985	31.3365	113.894	78.766	14.698350000000001	134.11486666666664	13.785185	183.17000000000002	14.212	16.233266666666665	33.6993	30.605875	10.90895	175.90543333333335	36.5897	93.3632	71.538	157.8238	118.459475	682.8979999999999	25.8158	21.64632333333333	24.24458
1	96.94697500000001	113.652	1761.152	38.77412499999999	21.812113333333333	1995.01	70.53457499999999	12.230281999999999	2354.2066666666665	18.581049999999998	42.86095	207.622	40.447225	40.370564	266.6675	558.89295	33.763799999999996	519.9293285714285	6.18294	8.512319999999999	56.586299999999994	79.55465000000001	164.0465	72.02045	52.708099999999995	22.9673	56.53795	28.59095	94.8883	119.79613333333334	12.71601	117.91876666666667	14.449304999999999	211.109	8.06235	15.1143	56.5185	26.949815	10.8123	213.73136666666664	58.43655	80.95620000000001	59.0279	149.09276666666668	135.21325000000002	602.5152	27.658099999999997	28.772516666666665	30.138305000000003
1	123.237175	138.3365	2343.56	47.99085	24.29639333333333	1442.73	57.574974999999995	15.707137999999997	3173.34	22.801375	48.774550000000005	217.595	47.482875	64.632412	310.76099999999997	734.1068	35.532199999999996	760.2130000000001	7.19725	8.081565	43.0608	114.78120000000001	158.9408	66.75649999999999	45.01975	23.7031	65.79155	25.7855	87.5141	98.73226666666666	16.23	127.17213333333335	15.913815	221.33800000000002	12.9311	16.395966666666666	24.5574	28.792217499999996	9.02338	179.6699	26.824840000000002	55.3989	68.1179	181.2264	127.63685	497.0284	31.0363	32.945056666666666	20.4980275
1	115.63582500000001	133.5725	1814.3449999999998	39.6104125	27.489140000000003	1124.0945000000002	70.143475	15.09275	1213.2033333333334	18.3634	45.5797	188.9665	45.25964999999999	49.258407999999996	233.9835	479.7426	36.137699999999995	609.0531	6.24708	7.066455	51.1021	133.263875	137.55245000000002	80.87465	44.732225	22.3602	64.91385	34.06605	96.5303	117.10109999999999	17.26275	108.72626666666667	13.52278	219.0785	12.6684	13.634099999999998	38.083	25.1250425	9.42531	205.26706666666666	19.048650000000002	122.80324999999999	81.0429	120.65126666666667	90.727375	745.3421999999999	23.94025	22.57396	24.1088375
1	84.7414	164.637	2569.435	46.583104999999996	23.240840000000002	1650.6550000000002	69.3168	13.996860000000002	1931.71	17.060575	43.36709999999999	243.622	41.230999999999995	52.459407999999996	168.7905	837.32655	38.2898	481.5341285714285	5.34128	8.091515000000001	52.1243	92.830475	142.6746	68.08785	49.71985	22.4152	56.44335	27.4521	108.335	123.31713333333333	14.5292	92.0566	11.949055	172.5385	11.6491	14.95274	42.1607	33.2807275	11.93645	148.85026666666667	118.14615	84.47909999999999	85.8747	140.95386666666667	111.7379	652.3898	27.109	19.941373333333335	31.2631275
1	86.54935	154.8765	2165.9700000000003	42.44978625	23.33705	1013.427	53.258925	12.604454	1232.0720000000001	18.472425	47.438550000000006	199.61849999999998	39.9158	52.820111999999995	197.6375	627.04745	32.96906666666667	768.8542571428571	5.63077	7.689105	47.737899999999996	220.18977500000003	126.34989999999999	68.1957	47.591800000000006	17.916	49.377849999999995	34.6207	108.636	114.23716666666667	13.274000000000001	225.89386666666664	11.298010000000001	201.5405	10.7949	16.727666666666668	41.9933	27.708650000000002	11.674150000000001	132.40296666666669	18.8063	88.2833	65.8707	161.89186666666666	106.0834	501.4366	22.645400000000002	15.294586666666667	23.397487499999997
1	121.648375	94.7949	1139.577	45.5075	22.604986666666665	1060.0900000000001	73.62105	14.943946	2792.1666666666665	19.385	44.8746	186.4275	47.122675	55.283260000000006	214.31650000000002	612.4857499999999	37.03766666666667	646.4121857142857	6.01473	8.246175000000001	60.85719999999999	114.391975	112.29294999999999	79.23975	47.83217499999999	18.6193	73.1029	34.360749999999996	75.1853	118.68329999999999	16.1187	124.31386666666667	16.34191	230.61849999999998	10.3147	14.153300000000002	38.8392	23.214499999999997	11.8645	235.79733333333334	20.78245	120.90825000000001	92.6755	147.24703333333335	113.20285	913.3783999999999	25.70425	16.840313333333334	23.0888275
1	105.48237499999999	142.39249999999998	1643.605	45.641426249999995	25.667073333333335	1371.45	69.47865	13.230177999999999	2055.7799999999997	18.733275000000003	51.124649999999995	259.313	42.671475	48.75039199999999	232.82150000000001	576.28935	36.63263333333333	542.7449142857142	6.18755	7.081614999999999	59.1151	97.08867500000001	143.86665	75.18639999999999	44.828625	17.6737	58.82155	46.77935	95.2106	142.06546666666665	15.6815	111.69386666666666	10.550925	234.2835	13.3214	13.758763333333334	38.213	25.574615	9.851875	183.91983333333334	33.9353	117.64025000000001	75.9845	146.39213333333333	115.472425	687.828	24.1121	25.786316666666668	24.1978775
1	102.60465	110.6044	1783.105	43.079826249999996	22.59654	1500.39	60.8473	14.411590000000004	1489.6633333333332	21.7817	41.5825	260.05949999999996	42.322925	64.894508	235.01600000000002	834.53295	37.228500000000004	552.7392857142858	6.14597	7.44952	63.259750000000004	110.35584999999999	114.6919	66.41345	46.602799999999995	21.8297	63.44945	39.3941	115.295	167.52806666666666	16.412599999999998	77.23	12.087235	225.438	13.7119	14.9263	42.5203	24.9739075	9.604745	162.08223333333333	17.047	85.55865	74.3469	138.534	155.90300000000002	668.968	23.5073	22.256816666666666	24.5396675
1	137.1049	101.55099999999999	1542.0904999999998	45.856475	24.40485	1489.935	78.883025	14.793912	1673.5666666666668	17.132350000000002	54.42025	214.82399999999998	46.1429	54.076102000000006	237.04000000000002	468.0507	40.02236666666666	527.4983142857143	6.98868	8.991905	59.9962	83.407625	109.62785000000001	61.426950000000005	46.076825	21.3323	69.56015	40.35815	95.0834	126.56106666666666	16.61385	84.54056666666666	11.368590000000001	213.4105	13.4287	13.954699999999997	35.3188	27.0542125	8.067969999999999	174.3663333333333	18.00265	67.91215	98.9241	129.6026	114.214375	660.7432	28.9774	18.81347	23.156895
1	95.796325	141.523	2554.3599999999997	41.632652500000006	21.46168666666667	1401.9099999999999	60.99665	13.302449999999999	1547.18	18.110375	50.41695	196.625	47.604175000000005	49.063792	311.846	610.68795	37.549033333333334	805.5627142857144	6.42516	7.899215	45.6091	173.409125	174.33499999999998	72.03389999999999	51.592499999999994	19.6171	57.0234	30.329050000000002	108.333	98.92753333333333	14.687650000000001	166.15313333333333	11.750845	190.882	9.03772	16.8888	37.2775	25.535045	12.875745	161.35233333333335	48.4258	78.02025	56.182	158.72146666666666	124.6978	545.8997999999999	22.350949999999997	20.842053333333336	24.4909675
1	96.74332500000001	124.15100000000001	1632.3380000000002	40.61714124999999	23.589436666666668	983.5219999999999	68.69482500000001	15.136388	3841.133333333333	17.652099999999997	42.74665	229.5745	40.42895	67.860942	201.80849999999998	633.9627	34.9951	647.9739428571429	7.01728	8.139065	55.03715	127.79382500000001	112.5408	97.66614999999999	46.314175	19.5462	61.20715	38.658699999999996	89.4404	110.92553333333332	14.34405	135.2698333333333	12.796994999999999	209.438	12.7222	16.252233333333333	38.7865	26.869717499999997	10.8805	174.28599999999997	42.0161	112.00455	71.3733	139.2473	147.44002500000002	713.6898	21.15705	28.469640000000002	24.8915075
1	96.75815	171.625	1833.615	39.02847500000001	20.00204666666667	1219.31	59.512100000000004	13.889548	2188.2366666666667	19.34365	46.10215	189.4305	39.4982	45.46138	246.0555	499.96735	31.5168	702.187	8.33829	8.00451	46.4443	142.10670000000002	183.09835	78.4217	49.10395	18.6624	51.01649999999999	39.0754	105.122	128.09286666666665	18.3358	203.68926666666664	11.73489	243.4305	11.8656	16.432733333333335	31.7905	24.797255	10.71595	184.9929666666667	34.05325	107.88250000000001	49.8714	164.49256666666665	113.0206	750.3242	23.053449999999998	28.241853333333328	22.8698625
1	95.63289999999999	214.19299999999998	3656.505	48.0282375	22.96005	1223.3865	60.94005	15.525808000000001	2911.85	19.149549999999998	56.17305	209.435	47.338525	47.036145999999995	233.889	861.1844500000001	38.361799999999995	765.0047142857142	6.73159	8.39433	47.94845	243.48287499999998	160.78109999999998	85.22319999999999	48.369925	20.2067	55.2506	36.03595	126.218	135.4618	15.4754	173.7948	12.357985	212.35950000000003	13.4163	22.4444	33.8552	29.994992499999995	13.2866	167.27713333333332	36.64945	140.60379999999998	75.1822	190.73196666666664	105.20875000000001	817.633	26.4153	23.661173333333334	24.9475375
1	121.70342500000001	94.0706	1139.174	45.018475	24.03043	1042.583	71.7923	15.205058	2872.3566666666666	23.598049999999997	50.7734	201.76749999999998	54.2323	51.53632	230.269	591.84155	36.42573333333333	641.6609857142857	5.3286	8.401354999999999	58.7802	116.8813	108.846	77.39255	48.934575	21.1665	61.4464	36.087450000000004	90.2546	112.87656666666665	14.439699999999998	109.77606666666667	10.65656	252.218	12.5291	17.851333333333333	30.9978	25.928404999999998	11.7774	206.0956666666667	23.65935	123.4392	99.6501	116.60390000000001	117.947575	952.2898000000001	24.71985	15.820716666666668	24.777917499999997
1	84.730125	155.0505	1647.275	42.50350625	24.869596666666666	868.922	59.5017	15.08445	2865.6433333333334	20.4185	44.373650000000005	226.8045	39.0501	55.889894000000005	216.904	867.21795	37.32053333333333	645.7762857142858	8.15411	7.517635	45.7452	139.5622	114.1844	86.30680000000001	46.71345	14.5379	61.61595	33.812200000000004	101.683	105.64053333333334	13.560199999999998	239.27700000000002	12.053885000000001	190.6	12.7867	15.376266666666666	23.5507	26.2729475	10.298375	175.6789666666667	61.6282	117.03455	77.1437	134.45696666666666	113.447725	714.8674	22.7074	25.50075666666667	23.6063125
1	104.23240000000001	165.9525	1432.708	44.29043875000001	21.904143333333334	1276.768	57.947025	14.110644000000002	3144.76	16.134825	43.1893	188.7455	42.64235	52.448857999999994	230.406	406.54064999999997	32.42196666666667	608.8965428571428	5.93094	7.41619	50.098150000000004	166.07912499999998	161.89894999999999	85.21855	42.142025	27.3861	56.99775	24.30525	119.504	102.94403333333334	14.19092	123.40996666666666	11.87876	204.96300000000002	11.3088	17.255666666666666	29.4655	22.6939425	12.1294	189.87	27.8628	96.50200000000001	44.1772	148.7227	126.75959999999999	778.7955999999999	22.7454	25.488926666666668	23.2874725
1	119.48665	156.91899999999998	1050.2925	44.841992499999996	32.47866333333334	754.4345000000001	62.6645	15.438869999999998	3366.44	17.888275	42.13205	195.796	44.308575	50.105526000000005	181.3715	663.7691500000001	38.3084	467.38338571428574	7.21486	7.98693	54.19825	114.488925	97.6792	116.4475	39.854725	16.8179	63.4697	30.13935	108.558	98.18306666666668	15.9284	130.36736666666667	12.539985	222.57150000000001	9.47721	17.025199999999998	34.607	27.658480000000004	11.071950000000001	204.66473333333332	55.9013	123.64145	82.379	140.44343333333333	111.081475	847.6227999999999	24.118650000000002	28.610249999999997	23.65202
1	115.28832500000001	162.261	1174.3405	49.4600175	23.314390000000003	1050.2285000000002	62.774625	13.742628	2885.6133333333332	18.680775	43.4497	209.2455	42.1369	39.272513999999994	170.083	920.39315	32.80713333333333	565.0194857142857	6.52724	7.901395000000001	50.49635	136.13377499999999	113.0275	108.5009	44.79025	18.5906	66.60115	30.65735	110.83	101.25479999999999	14.33733	160.81746666666666	11.83015	204.7615	11.1746	16.182199999999998	43.1905	29.275080000000003	10.48245	204.2906	33.5727	113.97455	67.4925	139.756	108.552075	797.5686000000001	27.260599999999997	25.23411666666667	24.33236
1	109.74415	105.25899999999999	1097.4565	40.66355375	24.342826666666667	914.9345000000001	75.9488	13.716531999999997	2022.1466666666668	17.778925	44.31845	210.3745	43.921425	48.400192	198.68900000000002	508.33025000000004	32.499066666666664	499.2714	6.77776	7.86467	51.0022	117.1857	107.04535	86.0711	39.242275	17.9478	53.662600000000005	32.85075	99.1842	132.11190000000002	13.923919999999999	130.90843333333333	12.05282	194.0215	12.7283	17.326266666666665	37.0188	25.468220000000002	8.737195	177.35563333333334	26.642850000000003	114.473	73.8263	126.45676666666667	105.07287500000001	869.4272000000001	21.839	25.172776666666667	25.0191725
1	104.20775	143.041	1905.92	55.314812499999995	26.28766	1005.3585	72.1907	17.305896	1846.28	21.4285	53.00725	223.76749999999998	53.162925	55.90471399999999	211.95	594.0573	44.507000000000005	762.3147142857142	6.38166	8.12924	60.00865	122.877575	131.82065	63.3584	52.065975	21.4555	76.61215	30.07135	99.0522	85.48046666666666	19.76115	168.10476666666668	14.42821	216.503	11.679	15.636933333333333	48.1796	26.4650225	8.221595	136.02953333333335	21.370305	70.849	89.159	132.6221	94.91465	753.0606	29.67195	17.47806	22.816775
1	109.63462499999999	94.43315	1070.3854999999999	50.6229	23.390916666666666	937.6945000000001	75.15277499999999	15.169504	4338.29	17.725725	54.90335	164.8465	53.394025	48.694608	196.613	697.7860499999999	40.24053333333333	548.4966571428571	6.69017	8.299915	58.72605	96.6927	105.68705	75.42439999999999	49.934999999999995	33.3755	77.26929999999999	28.10255	111.615	88.5148	20.19015	85.09736666666667	11.578750000000001	232.0175	12.2104	12.9858	32.8797	30.87625	8.637535	190.84723333333332	18.75995	105.5802	100.917	133.9038666666667	110.63255000000001	701.249	30.325899999999997	21.378916666666665	25.747785
1	125.95372499999999	148.277	2235.61	48.12432499999999	26.839430000000004	914.3135	64.450975	13.976346000000001	2360.5533333333333	20.9297	48.678450000000005	217.8075	44.683975000000004	47.51813800000001	175.5075	826.6735	36.81293333333334	583.2950571428571	6.84133	8.62128	57.54915	106.91694999999999	114.63535	71.43594999999999	47.83505	15.1314	66.1233	53.154900000000005	100.078	108.75349999999999	16.97725	167.8685	12.12888	212.1175	12.9609	17.171733333333332	45.0817	27.410269999999997	9.60534	167.2983	31.85195	110.5539	81.3573	130.0178	103.54065	668.5326	27.54875	20.36438	23.0846125
1	107.5733	164.27100000000002	2380.245	37.85395	22.849729999999997	1124.342	72.74629999999999	14.020796	3865.686666666667	18.953675	46.2651	219.148	37.4352	44.846956	238.4405	561.58385	32.1432	645.2257714285714	6.8431	7.3728750000000005	51.8883	121.62737500000001	176.09395	90.63884999999999	38.9822	17.7675	45.83605	53.76225	120.509	153.20149999999998	12.3925	122.87226666666668	11.746559999999999	223.62900000000002	14.3188	15.6385	35.7019	23.598724999999998	10.87967	219.23366666666666	23.80435	97.5407	73.3347	150.8706	107.48325	754.7367999999999	21.692800000000002	32.02634333333334	24.3821825
1	109.433875	153.3595	1271.4215	37.705	22.53945333333333	1264.1765	64.44392500000001	13.026636000000002	3742.226666666667	16.978725	44.63445	199.7035	39.2575	39.707353999999995	200.0745	632.11585	28.771666666666665	535.7562571428572	6.51448	6.990785	45.2224	125.432575	113.80115	112.42490000000001	42.626625	17.0859	46.7352	51.7847	103.929	133.05026666666666	12.003095	100.2183	12.052340000000001	211.9765	11.2729	17.0061	32.3733	26.331365	9.54355	227.25566666666668	62.0589	111.70695	75.749	154.45593333333335	104.598225	1033.5116	21.21731	31.54180666666667	22.2652425
1	90.140175	171.2615	1585.3899999999999	44.011172499999994	23.98081666666667	973.1564999999999	68.836	14.400108	3484.6666666666665	21.0593	46.354749999999996	222.36	45.052575	40.87122000000001	202.284	829.4125	34.31783333333333	721.3087285714284	6.41794	7.330135	46.37735	131.419025	128.4857	82.97195	47.842	18.4257	52.84465	40.6558	107.312	115.27796666666666	12.383	142.4781	12.78289	200.985	12.5661	17.029633333333333	29.1119	26.911289999999997	10.60735	169.89616666666666	21.9188	98.3562	74.6963	142.97643333333335	116.974825	715.7956	24.4713	32.54647333333333	23.8171
1	91.00235	158.862	1531.012	46.501425000000005	24.049513333333334	1108.7365	61.272625	13.913768	3338.0833333333335	19.306925	54.4234	196.2525	43.799675	56.72349799999999	245.45250000000001	565.52395	34.6636	657.1498571428572	7.38964	7.084265	48.70335	183.58765000000002	120.2635	71.12219999999999	41.103725	20.7747	55.5232	41.8988	96.6573	117.89733333333334	15.5273	114.00889999999998	13.347485	181.789	12.5477	15.532433333333335	30.4602	26.881925	11.80835	180.44156666666666	28.1465	90.6868	83.6744	144.53876666666665	146.770375	857.0688	23.21655	31.176246666666668	23.943264999999997
[truncated: 5,000 more columns]
