# Supplementary material for: Use of relevancy and complementary information for discriminatory gene selection from high-dimensional gene expression data
Source: PLoS One. 2021 Oct 6;16(10):e0230164. doi: 10.1371/journal.pone.0230164 (PMC8494339; doi:10.1371/journal.pone.0230164)
Supplement: S1 File — (ZIP) [file pone.0230164.s001.zip › GDS4824.csv]

	MIR4640	RFC2	HSPA6	PAX8	GUCA1A	MIR5193	THRA	PTPN21	CCL5	CYP2E1	EPHB3	ESRRA	CYP2A6	SCARB1	TTLL12	LOC101930489	WFDC2	MAPK1	ADAM32	SPATA17	PRR22	PXK	VPS18	MSANTD3	SLC46A1	TIMD4	SLC39A5	ZDHHC11B	ATP6V1E2	AFG3L1P	CILP2	PIGX	TMEM196	SLC39A13	BEST4	AK9	CORO6	TMEM106A	ALG10	TTC39C	NEXN	C15orf40	RAX2	MFAP3	EYA3	GIMAP1	KLK8	CCDC65	FAM122C
1	1190.1957499999999	178.0555	76.7262	24.5947775	11.885536666666667	393.1335	103.5505	99.87452	83.37089999999999	121.2816	81.74535	153.28935	18.3786	88.22022999999999	760.9835	175.722	348.2463333333333	216.24694285714284	31.2504	42.196435	59.036699999999996	33.22705	119.15495	511.308	289.70775	14.8652	22.16685	600.23	212.974	141.93556666666666	19.698105	159.95000000000002	6.272905	125.94465	15.1289	88.4925	84.9783	30.114205	32.19645	399.5554	295.4705	81.1357	72.6394	254.99969999999996	196.94555	13.31859	12.591085	9.294933333333333	21.01036
1	863.4585	166.124	46.20225	22.5257175	12.714753333333334	179.002	72.728125	75.74958000000001	74.77056666666665	48.822700000000005	44.60035	114.87504999999999	16.782024999999997	68.56336999999999	736.229	145.4952	155.694	319.65687142857143	26.1595	23.90255	30.53825	40.3046	73.25856499999999	404.236	162.3007	14.4875	19.77475	253.17455	204.935	136.86616666666666	10.045195	156.416	5.6037300000000005	96.06710000000001	15.2011	108.93216666666667	22.0831	20.679915	63.81775	375.72766666666666	226.92449999999997	82.62405	64.6834	323.4960333333333	183.390425	12.346006	11.453955	13.950563333333335	28.60009
1	929.4305	145.35399999999998	39.741299999999995	21.40213875	12.000333333333336	273.5075	75.40765	67.53264	107.59883333333333	69.64225	67.29825	157.54745	17.438232499999998	48.874266	850.084	125.7508	195.37266666666665	263.81525714285715	35.6869	37.41246	32.801550000000006	42.78015	76.907955	432.72400000000005	229.683225	10.3653	27.10485	267.91915	205.253	131.4052	10.977879999999999	176.03166666666667	6.6406849999999995	112.5483	14.1433	89.73910000000001	32.0493	21.233512499999996	34.822050000000004	380.7681666666667	287.034	94.3574	65.6689	232.40689999999998	162.622975	15.764949999999999	12.35861	8.694756666666667	34.024655
1	1412.0225	159.8065	119.01149999999998	26.48403125	9.892736666666666	518.2345	82.131675	59.51666	111.87486666666666	121.732725	65.121	132.6655	18.93754	48.372113999999996	530.4385	182.2176	306.3933333333333	268.4045142857143	27.6694	25.088175	35.8365	30.358624999999996	94.00755	409.97200000000004	231.218075	19.1476	23.321550000000002	397.98475	169.446	173.78966666666665	8.755585	121.18736666666666	5.946895	129.46525	17.2232	64.08746666666667	38.0778	38.3151175	22.287300000000002	345.9744	387.035	95.164	75.2215	194.4926	140.7004	17.82039	11.457705	10.267986666666667	27.1980675
1	1053.5587500000001	190.4075	62.1182	21.884335000000004	12.428689999999998	518.2845	98.20455000000001	60.39921999999999	68.1377	186.98194999999998	96.0775	212.60500000000002	17.897377499999997	82.488844	1017.1510000000001	138.91765	106.2146	263.87068571428574	28.4771	56.8286	89.0124	44.005525	105.5814	563.0939999999999	346.74255	11.814	24.8767	329.77934999999997	307.868	141.34266666666667	10.073735	153.84466666666665	6.4555050000000005	174.738	13.8779	109.9251	53.4287	19.261355	43.7094	524.0569999999999	545.72	101.06255	83.7506	206.7632	182.12599999999998	16.205146	11.62025	13.612160000000001	31.555210000000002
1	790.5234999999999	138.833	52.0111	37.0777025	17.522569999999998	160.9875	61.905125000000005	59.52296	39.80206666666666	48.346075	51.0818	174.15050000000002	25.709925000000002	49.910987999999996	1339.77	176.619	97.26206666666667	259.22195714285715	19.6229	49.621134999999995	42.8631	27.751224999999998	54.99255	519.4639999999999	318.77465	13.7875	33.001599999999996	587.7025	197.406	153.029	11.55113	141.92756666666668	7.839355	114.6383	22.4179	112.43206666666667	41.704	41.251967500000006	25.618450000000003	265.12876666666665	306.0285	81.56665000000001	131.875	197.2120666666667	241.14212500000002	12.92828	20.785249999999998	12.975556666666668	20.498195
1	742.39675	237.4265	90.4284	27.72801375	11.39369	499.6055	73.4768	41.33244	113.4567	83.91385000000001	54.249849999999995	169.96125	19.8809	69.684326	1064.87	243.02249999999998	77.06856666666667	287.3562142857143	28.1005	26.01214	41.4932	42.470925	96.32610000000001	484.747	217.98139999999998	17.0847	23.27585	521.4922	154.707	123.67903333333334	11.112265	207.952	6.154025	145.87435	11.6811	33.79333333333333	15.5654	32.1030575	24.7611	255.93496666666667	397.022	66.09525	74.7816	169.26196666666667	109.822875	22.517574	13.17695	12.105456666666667	23.495305000000002
1	731.894	158.3125	38.55985	25.67880625	9.92439	130.781	68.30057500000001	82.32428	68.34936666666665	132.53275000000002	38.6205	181.9939	17.204575	71.912396	814.8265	182.53910000000002	20.823733333333333	297.85797142857143	39.084	22.143565	36.814899999999994	48.344125	124.56471499999999	467.857	285.73767499999997	10.9157	25.03165	453.09	337.307	146.2999333333333	9.45678	240.83766666666668	7.345475	112.79955	11.8387	70.95563333333332	82.3536	21.288235000000004	36.31185	233.95983333333334	413.399	76.50855	79.5605	268.0377333333333	243.67872500000001	27.969801999999998	11.486139999999999	8.68365	41.448702499999996
1	734.0110000000001	145.05700000000002	26.0584	30.70547625	17.352633333333333	330.3105	80.46957499999999	58.37688000000001	66.73433333333334	107.015175	49.100849999999994	102.89075	24.031725	44.35407399999999	327.663	94.4565	175.74986666666666	233.90901428571428	37.0718	34.096355	39.81525	26.08125	99.54532	413.502	189.97355	26.1027	29.73995	398.82025000000004	191.032	94.27613333333333	11.700615	128.845	6.75583	97.47865	16.4838	39.424200000000006	51.395	60.07705	31.96085	305.14543333333336	649.2125	54.339749999999995	161.227	167.19206666666668	120.34672499999999	18.973218	16.259055	13.17188	18.99488
1	894.06	157.4525	74.55165	27.167663750000003	15.79444	441.115	89.734475	49.749739999999996	172.6436666666667	66.5144	65.6726	137.47035	22.620125	44.13599599999999	380.22	185.76760000000002	372.8713333333333	178.5069	29.1046	29.0626	40.26815	29.46615	109.76175	420.119	209.1843	24.1751	33.950599999999994	283.41200000000003	172.769	117.28136666666667	11.748335	88.28316666666666	7.742735	122.27584999999999	12.8319	38.44866666666667	61.8055	64.7808375	23.6817	213.09893333333332	602.8785	51.0797	104.25	181.72954000000001	139.90705	21.990246000000003	12.03336	13.32279	29.18571
1	1190.6115	143.77999999999997	50.2817	27.4798625	12.336039999999999	195.22000000000003	75.124725	52.80577999999999	74.00913333333332	31.735574999999997	71.4196	162.77375	18.8371	92.81481799999999	735.0015	191.339	222.30133333333333	315.64782857142853	18.3871	25.132164999999997	27.5434	39.424775	59.95682	483.166	318.5317	9.78327	21.2062	340.171	157.969	91.19586666666665	9.25643	152.25233333333333	5.353875	94.96485000000001	14.4202	86.7108	28.7089	28.36113	31.2786	182.44920000000002	447.353	66.68424999999999	79.7022	273.2710333333334	313.7751	17.056598	13.1081	11.404476666666667	19.884909999999998
1	944.11775	188.6335	57.84295	24.269973750000002	10.200686666666668	283.304	67.01174999999999	64.51356	41.5023	88.58755000000001	80.8274	213.2435	16.9237125	83.332526	1052.5435	164.27605	106.18246666666668	256.0339857142857	19.4759	40.997114999999994	75.6331	48.13175	73.972335	408.6175	297.400125	16.5984	25.36235	720.45	291.006	154.00730000000001	11.00668	145.58566666666667	6.059075	109.66795	12.6291	81.922	21.8547	18.291305	48.012	221.09373333333335	250.053	81.17229999999999	70.2066	225.32353333333336	435.46115	14.376794	11.05888	8.72163	30.6477
1	536.20325	123.723	64.30760000000001	33.920325000000005	25.111046666666667	129.6725	66.22075	72.18717999999998	34.4019	66.975475	53.4427	135.9568	28.153125000000003	53.25642799999999	629.0155	274.8023	107.37013333333334	292.33427142857147	12.1924	24.78275	67.39330000000001	26.865334999999998	69.334945	387.6545	226.29045	16.2387	32.45865	461.9243	103.838	137.49256666666668	14.86647	155.1129	5.844265	127.87195	11.2729	65.43263333333333	19.0863	21.507895	32.24335	248.99436666666665	253.133	39.62265	116.085	211.7998	847.1717	13.90803	23.032899999999998	11.75593	17.3801675
0	648.22125	154.424	90.14680000000001	23.63577625	13.526453333333334	448.21450000000004	155.8249	89.51684	59.68156666666667	118.21905000000001	49.5287	131.39835	28.623275	25.979324	333.3965	265.2586	934.8263333333334	280.17665714285715	20.397	16.193515	27.93535	41.12395	104.56465	616.2145	200.984125	14.2801	21.589199999999998	332.42705	151.849	122.01413333333333	8.902775	122.66433333333333	8.268775	151.28025	21.0919	72.40443333333333	122.728	53.0582375	29.45985	139.32903333333334	1618.2549999999999	117.25625000000001	86.1474	189.61186666666663	149.07495	18.351732	11.14707	10.031066666666666	34.0477525
0	1063.70125	195.763	119.923	26.7154225	13.272873333333331	722.0699999999999	113.585475	96.73162	135.39333333333335	82.40922499999999	48.26745	118.45009999999999	27.669375	28.845806	398.3555	495.81835	633.8173333333333	248.96814285714285	25.7133	37.633855000000004	49.31335	31.8069	117.15963	607.456	168.2802	10.6179	19.1747	368.75805	171.501	169.3424	10.507750000000001	114.93756666666667	8.72867	181.946	19.1074	52.01263333333333	80.251	43.685784999999996	17.337400000000002	215.90096666666668	969.6279999999999	69.6108	86.7841	148.69983333333334	144.328175	14.242096	11.36468	11.089559999999999	33.1860275
0	1005.9759999999999	114.2125	55.88775	19.76586875	10.77317	394.541	109.8348	64.74394	141.23000000000002	92.1367	46.682	124.32225	14.45945	70.378462	451.2055	235.3711	584.22	289.32424285714285	17.7978	42.866865	40.00655	49.631375	119.55747500000001	509.9075	253.99355000000003	6.75572	19.691699999999997	244.29180000000002	195.947	122.65093333333333	13.144570000000002	153.31133333333332	5.591375	114.27799999999999	16.9399	65.4804	94.3665	38.814834999999995	50.17385	366.05870000000004	654.4159999999999	96.3094	59.2911	269.5939666666667	164.861225	25.953516	10.220495	8.713896666666667	38.7221475
0	864.7725	150.71	35.2709	24.828171249999997	13.497333333333335	225.52249999999998	77.4468	68.89384	59.19063333333333	71.1611	34.60075	122.52025	17.73715	53.09507599999999	734.4235000000001	71.83295000000001	183.1271	318.53464285714284	23.267	32.49698	32.48515	42.44115	108.27327	388.90950000000004	269.692475	15.2448	21.799999999999997	264.01175	186.874	122.73276666666668	10.189675000000001	177.78866666666667	6.151434999999999	113.97715	11.6845	86.2349	23.3273	45.4023625	54.6764	443.06003333333325	358.38750000000005	90.40790000000001	88.8608	335.1932333333333	147.22665	15.093016	10.90993	9.13605	30.4690325
0	929.8197500000001	199.0445	52.252750000000006	23.945392499999997	10.830326666666666	323.3075	73.38307499999999	73.76536	69.53753333333333	65.898775	42.48495	110.41175	18.6647	51.37601400000001	686.49	240.81504999999999	236.33400000000003	280.1616428571429	18.8927	34.027195	39.9784	35.265725	104.391655	419.99399999999997	217.0062	12.5365	22.24625	310.45149999999995	226.858	127.1277	9.41524	167.44466666666665	5.48215	119.0678	15.9023	81.42816666666667	30.3822	37.14357499999999	46.069649999999996	383.8887333333333	585.434	91.12555	65.6689	227.46939999999998	231.669625	12.495352	11.105945	14.719656666666666	45.690997499999995
0	854.001	147.42399999999998	47.4189	20.206816249999996	10.236116666666666	322.94399999999996	85.7174	63.32514	105.211	83.08139999999999	40.35875	111.2755	17.0683525	51.160005999999996	593.097	150.0971	195.90233333333333	288.9961	21.7248	27.039994999999998	29.5092	36.733825	95.8941	483.352	252.792775	18.3477	21.135350000000003	165.59865000000002	185.621	119.91903333333335	9.665195	171.4656666666667	4.290335000000001	114.69189999999999	16.2431	76.43953333333333	48.3778	35.56541	42.2776	354.9711333333333	697.5945	103.529	96.4522	226.27943333333334	153.99185	15.627548	11.52713	11.265433333333332	28.220930000000003
0	1273.7350000000001	127.3675	139.2525	22.489086250000003	10.105366666666667	344.885	100.62845000000002	76.76523999999999	83.64246666666666	57.37784250000001	52.41495	129.61355	23.825825000000002	43.06603	434.1325	246.03465	598.057	334.02288571428574	15.5177	23.090895	29.65115	47.255849999999995	68.578245	345.81510000000003	181.3706	10.5845	19.54685	255.6436	221.852	124.88523333333335	9.00248	125.87566666666665	5.988935	100.56625	18.3373	114.7374	22.278	38.6890375	33.237700000000004	328.5023	617.8725	97.8071	77.3774	266.69503333333336	145.282325	24.252038	11.69145	12.939986666666668	24.419649999999997
0	1018.5805	158.4555	75.5265	20.198758750000003	11.640970000000001	301.397	83.073775	89.6829	73.86663333333333	64.94845	45.8411	125.36165	20.016675	44.270033999999995	439.15700000000004	272.57385	203.462	360.66832857142856	23.2165	26.137745	35.166799999999995	41.149125	100.89075	421.66650000000004	197.373875	15.6333	25.8039	258.3578	201.584	139.56503333333333	11.121324999999999	161.48033333333333	6.244785	97.63025	13.9261	67.16383333333333	39.2613	42.71523750000001	38.3647	326.62353333333334	813.9455	88.58095	74.1876	213.3106333333333	134.88255	11.571815999999998	9.41659	13.808526666666666	25.083945
[truncated: 5,000 more columns]
