# Supplementary material for: Use of relevancy and complementary information for discriminatory gene selection from high-dimensional gene expression data
Source: PLoS One. 2021 Oct 6;16(10):e0230164. doi: 10.1371/journal.pone.0230164 (PMC8494339; doi:10.1371/journal.pone.0230164)
Supplement: S1 File — (ZIP) [file pone.0230164.s001.zip › GDS5306.csv]

	RFC2	HSPA6	CYP2A6	PXK	SLC39A5	BEST4	TMEM106A	RAX2	CCDC65	SP7	PDE7A	CBARP	PLCD3	PTPRC	BRSK1	MTBP	LINC01547	CLDN19	BTBD16	C6orf141	IFNL3	HSH2D	SRCAP	LOC732419	HPS4	ARL11	TUBA3FP	DUSP19	SNHG7	KLHDC1	C2orf15	MCF2L	PP2D1	KLC3	C9orf66	HDAC9	ZNF417	NXNL2	B3GNT6	RAB42	TCEB3C	1552867_3p_at	LINC00334	EXOC3L2	ANKRD30BP2	SIGLEC11	IL23R	RIMS1	ZNF114
0	41.41315	12.369599999999998	18.23215	90.26345524999999	96.860335	1.5727383333333333	15.160205999999999	122.91815	31.054351000000004	9.126086666666666	87.63514428571429	29.779304999999997	6.141795	10.987661857142857	7.413774999999999	14.277316000000003	39.043595	46.2645	2.031325333333333	122.005325	29.341445	56.796915	12.633151428571425	38.516142	1227.9185249999998	1.7513943333333335	8.52991	51.296546666666664	8.23929	35.790553	9.876627000000001	120.36200977777776	2.1598486666666665	13.469376666666667	36.75716666666667	26.483657500000003	12.337564333333333	8.620246999999999	13.61383	50.607675	2.23637	16.7107	19.48963	418.8787	6.16325425	11.407940000000002	4.527915	16.124947499999998	33.533433333333335
0	45.786567500000004	16.388996666666667	19.748615000000004	173.40719975000002	96.47915	15.91095	15.005643200000003	223.84085	30.609309	7.082953333333333	55.68562142857143	25.09045	45.663285	3.7517024285714284	8.5542075	14.252316000000002	59.0541975	61.204825	10.079463333333335	8.22199025	11.769400000000001	54.929564	17.476668571428572	28.012444	202.91875	3.935833333333333	30.4819	33.29504766666667	14.499455000000001	11.755030966666668	15.689948000000001	67.16623111111112	4.462982	22.80486666666667	13.777323333333333	29.260798749999996	17.659704333333334	3.12887	17.37684	111.6189	2.10699	15.7257	23.6901205	473.99780000000004	8.865554999999999	5.420380000000001	4.85734	17.28725	6.458896666666667
0	56.6266725	38.62200000000001	49.425867499999995	109.9499875	166.9093	12.697616666666667	31.682713	385.48175	120.8625175	19.632526666666667	41.271262857142865	103.35228749999999	55.218849999999996	15.051187857142855	49.953385	50.295300000000005	226.86455	51.926325	9.485676666666668	27.3987425	57.73155	45.42915	27.353011428571428	104.41543999999999	348.4077	10.091226666666666	68.0593	95.51906666666666	30.241680000000002	51.44073533333334	12.509755	137.34673444444445	11.421493333333332	90.77644	6.447243333333333	43.09816875	61.510381333333335	21.51965	17.0030875	46.52975	1.70371	48.0664	32.50691	568.1187500000001	13.848120000000002	24.683833333333336	7.105125	68.7334775	7.3107299999999995
0	75.56874	21.196479999999998	42.89816999999999	103.176769	114.94318333333332	5.887039999999999	18.094448000000003	180.04295	101.40490750000001	23.69313	101.79041285714285	49.018955	18.8574225	8.98123	66.893275	25.490333999999997	114.2775225	67.7611	7.526179999999999	18.05161	34.7607	59.188559999999995	26.50530714285714	76.865916	225.84687499999998	6.945236666666666	55.3629	21.39821333333333	14.1438	20.315263333333334	32.581355	87.25713111111112	28.129279999999998	52.627559999999995	27.84036	77.3398475	34.147956666666666	17.009285	8.048305	183.22549999999998	4.05309	25.6689	45.62845	643.5889999999999	17.500020000000003	17.56917	14.25283	29.3908675	34.62736666666667
0	77.68094500000001	10.506823333333333	37.031	461.0063625	100.68296	8.228216666666667	26.1505874	329.2085	70.49040000000001	57.18513333333333	57.61814285714286	68.4543375	26.7164	29.665654857142858	17.55278	27.35652	147.89824249999998	84.45035	4.504943333333333	52.0866	22.830849999999998	55.38478	33.08397	100.73576600000001	542.6622499999999	9.572456666666666	2.13749	35.72237333333333	23.74886	54.125475	1.5261550000000002	106.53139888888887	10.541439666666667	38.17852	17.652130000000003	37.347733749999996	54.084068333333335	5.677700000000001	46.919387500000006	39.41185	3.92653	37.6936	18.62299825	754.2679999999999	8.534195	9.085149999999999	11.85685	15.411332499999999	22.04126666666667
0	143.0992425	29.536466666666666	27.1678925	144.02299424999998	72.8026	9.25306	22.772755999999998	92.42375	48.700561	8.437636666666668	273.7351814285714	38.6966525	3.30027625	10.31304857142857	24.786215000000002	18.262444	78.22622	55.795225	7.1981133333333345	11.958940000000002	8.200995	208.947425	20.668754285714282	54.58560799999999	479.12425	4.610803333333334	45.4117	119.62620866666667	39.77435	13.021280000000003	53.703984999999996	151.07726999999997	17.7651	36.50462666666667	41.16531666666666	37.218975	18.32238	5.8759965	47.62964	321.3262	3.59482	30.6316	18.07836525	790.845	10.5569825	33.65671666666667	27.1111	27.130855	10.35623
0	52.361275000000006	12.93094	22.4215975	105.529985	95.56178333333334	9.896476666666667	23.4366166	45.675475	32.2737425	17.127726666666664	147.58480285714288	47.0786725	5.702695	3.1694399999999994	18.3518775	18.4023642	73.79524	65.520375	12.405893333333333	121.44807499999999	10.351045	26.51087	20.092902857142857	68.094528	212.3362	2.449873333333333	44.1246	12.80883	33.03585	21.053501666666666	19.293665	117.94749444444444	11.144413333333333	37.6461	19.528843333333334	17.957693749999997	11.958068333333335	4.387689	11.165365	86.6289	0.932267	23.2258	24.643292499999998	709.7570000000001	12.18624	18.958153333333332	20.7649	14.414414999999998	10.69505
0	56.69283	32.76394333333333	48.505242499999994	779.6829	156.19715	8.332283333333335	42.584454	394.26175	125.5406775	23.650716666666668	146.75993857142856	114.40532500000002	72.2821	3.0067928571428566	49.31725	47.45008	109.0068375	76.50842499999999	19.279063333333337	35.180102500000004	44.03959999999999	55.088905000000004	48.30455571428571	84.308322	156.398425	9.16012	72.1839	70.2627	20.709	24.296856666666667	14.72073	68.54585888888889	21.141286666666662	24.12334	25.478133333333332	27.441382500000003	22.34613333333333	13.38263	9.56156	94.9258	1.69451	35.8008	19.6070255	829.056	14.839105	29.85236666666667	9.022405	20.61173	19.12894
0	68.35345749999999	25.85563	16.1033575	59.10227	53.53875	8.629403	23.326345999999997	179.07690000000002	68.19195275000001	9.84416	249.4300857142857	22.473932499999997	20.3451825	16.81240285714286	17.057582500000002	20.5229018	44.1908775	53.8966	10.962443333333333	62.940974999999995	6.68137	160.929195	10.620074285714285	39.711403999999995	528.4595	3.5251626666666667	26.6912	101.76616666666666	6.900315	14.481306333333334	38.922588999999995	70.26811444444445	7.761636666666667	18.461666666666666	33.455059999999996	23.310012	46.32181	5.916835000000001	17.175045	195.148	3.20792	8.77934	13.373911750000001	410.0311	6.558140000000001	12.566864666666666	11.5078	13.6410275	7.749156666666667
0	73.5488775	12.922496666666667	31.422830000000005	495.492815	120.51986666666666	5.530573333333333	26.9845802	250.57055	110.626763	35.519823333333335	48.360307142857145	46.131735	13.968925	5.777461000000001	11.668547499999999	26.684713400000003	95.2070325	38.354532500000005	4.630296666666666	10.99929	14.8585	56.0233	21.526788571428572	69.432398	386.302655	13.45041	58.6689	74.33233333333332	7.25284	12.114505000000001	6.730615	68.31345222222222	10.91577	27.800353333333334	14.891626666666665	18.54881125	32.65744866666667	12.422165	6.4404875	83.29159999999999	4.00358	18.1384	11.74400275	659.015	14.0163675	3.74891	9.904455	19.307935	14.619603333333332
0	82.7183125	31.02273333333333	36.321189999999994	93.2049925	110.53581666666666	6.051893333333332	30.27794	210.90445	47.17685324999999	37.78086666666667	29.087899999999998	33.393502500000004	223.117355	54.517426285714286	11.584975	15.6869824	62.897147499999996	67.47135	6.785376666666667	14.3614775	13.512550000000001	237.94313	14.009297142857145	28.43642	462.924	4.78573	32.0834	94.64272333333334	38.943200000000004	2.5526408333333332	50.87819	131.44920666666667	9.269652333333333	33.88026333333334	58.99203666666667	36.66896125	42.04898	4.2419925	22.30758	243.73745	2.54324	24.7758	15.935206749999999	570.31385	8.95691	27.895903333333333	12.878915	20.7458275	3.3025333333333333
0	72.9390575	13.56106	33.7273575	105.22770000000001	81.32628333333334	2.275986	16.912444999999998	355.59125	39.592523	14.123490000000002	156.30494285714286	27.6274825	30.4762925	55.03678414285714	17.6763025	14.730166	80.2730875	67.26055	3.21196	38.075917499999996	14.8415	125.4265	14.13222285714286	38.260133999999994	540.91225	7.502523333333333	31.3051	90.30353333333333	17.833585	5.9428645	49.777640000000005	491.19599777777773	9.740173333333333	13.333126	42.97349666666667	15.972587875	13.918836666666666	8.839055	12.9901725	286.7334	2.85012	20.3647	22.32239	628.6410000000001	2.24191	18.06705	8.07346	12.660620000000002	11.09252
0	117.2180075	14.136473333333333	22.206515	36.0907025	58.32755	17.468899999999998	12.892161999999999	275.24185	84.36104575	12.878896666666668	422.26227428571434	29.117410000000003	9.29242	35.310131	8.8288225	38.9269518	42.015985	43.6624	1.3608466666666665	117.00035	7.5408	233.05076	14.260829999999999	39.25392000000001	178.320225	1.7642213333333332	28.9896	56.99270333333333	26.23435	4.529428333333333	42.713515	51.35698222222223	9.873786666666668	26.05283	42.95667666666666	36.359396499999995	25.870148	9.947515000000001	15.5212325	224.7476	1.63476	4.56535	11.654065	365.26734999999996	13.27022975	6.914183333333334	0.8856554999999999	8.513864250000001	3.7962133333333337
0	224.369225	34.43411	50.5137825	44.043005	168.506475	9.335009999999999	68.809526	185.4225	70.198155	16.21521	70.93571428571428	161.4844175	46.04763749999999	7.648448571428572	64.599825	50.58330000000001	130.644475	141.22547500000002	27.61082	25.496825	108.401915	181.5689	43.56644857142857	96.89074	453.94205	31.513833333333334	101.046	193.7480733333333	81.9795	573.5926666666666	51.911300000000004	194.23127888888888	47.47249333333334	70.73077333333333	17.261623333333333	29.265646250000007	29.654143333333334	2.0648999999999997	18.631857500000002	58.591300000000004	2.67721	8.03371	35.630035	958.893	16.3779825	50.472789999999996	39.4044	24.0339	42.84901
0	114.85702500000001	58.56146666666667	47.698882499999996	638.770945	124.44183333333335	4.780776666666666	41.49975	179.328	35.73843	110.58479999999999	52.5612	66.10046	119.54937	9.433847142857143	823.9719	20.22636	146.4723175	99.94512499999999	7.82134	18.233062500000003	32.7029	153.60520000000002	41.07580142857143	56.466100000000004	195.261775	15.649076666666668	87.9189	371.6688166666667	27.605175	59.423233333333336	34.047940000000004	589.1813877777778	23.095713333333332	54.95763333333334	6.9006533333333335	63.774975000000005	25.48096	4.944166500000001	38.686835	160.3139	4.86829	26.8666	43.36017675	988.0815	9.022965	41.71969	31.62245	153.3490075	30.719480000000004
0	72.1921925	41.1115	70.9914575	20.6699075	183.71900833333333	22.193706666666667	45.281651999999994	240.15695	207.4323375	41.81350666666667	149.00042857142856	135.052175	30.184292499999998	12.477567142857142	26.100755	30.943052	152.5650525	151.55555	28.43878666666667	19.160822500000002	35.895849999999996	29.0565	58.810307142857134	69.97402	345.79397499999993	24.5906	185.346	81.45876666666668	43.83156	18.38288	14.265070000000001	241.94397888888892	24.908033333333336	26.79321	6.582440000000001	24.289732500000003	11.563426666666667	2.925675	34.9749675	165.07750000000001	2.30331	4.68337	41.5098695	1528.442	8.3593025	22.86757	46.18255	231.6702975	36.24818333333334
0	52.6285575	19.334833333333332	31.1875025	138.0571545	106.71401666666667	5.66299	24.1529742	253.56529999999998	66.4130315	18.284303333333334	194.14329999999998	36.900185	19.1001475	98.84831628571428	9.82238	19.485774	100.6533075	73.789725	12.380993333333334	20.460735	13.687795	56.913000000000004	22.48818	45.51498	472.00295	2.1076186666666668	57.3983	74.76181666666666	15.792089999999998	29.393723166666664	26.072850000000003	167.29447888888888	12.310233333333334	24.260213333333336	13.739413333333333	59.360006250000005	41.816185	5.2547755	15.06285	125.0154	4.66337	13.9629	15.15240675	492.6265	9.262117	11.919126666666665	11.349613	24.840615	7.828880000000001
0	258.2795375	38.04121	52.22531	7.4259675	131.94428333333335	12.727435666666667	68.533	218.90644999999998	101.51986324999999	80.39543333333334	178.4601157142857	47.902519999999996	16.890325	5.403291428571428	30.2366425	8.140842	173.305025	79.256575	4.6934700000000005	18.0674475	18.43735	711.3829000000001	35.54374142857144	136.87002	274.1055	5.812080000000001	60.8449	298.1680866666667	107.73150000000001	3.6843136666666667	187.63747999999998	633.8110066666667	15.700393333333333	21.445486666666664	134.88820333333334	19.247087500000003	41.707879	15.748315	18.7304575	584.3175000000001	1.9686	138.296	28.022515	1747.0965	20.092564999999997	11.33021	21.80805	23.218767500000002	17.52368
0	142.60691500000001	17.254753333333333	33.489057499999994	267.38909650000005	135.89371666666668	8.720406666666667	60.27702800000001	279.9945	74.993145	18.25427	70.54684571428571	81.615835	23.872059999999998	19.179855714285715	16.92916	26.125120000000003	113.7375725	74.461525	22.362579999999998	14.911932499999999	23.88925	80.49493	20.37507142857143	71.195778	394.198625	8.445666666666666	4.08303	98.22206	38.56655	50.70526	16.08175	169.03453222222228	8.50045	40.11437	13.557296666666666	39.797675	61.29331516666667	6.674675	17.2631025	112.6395	4.00632	26.5941	22.20626625	954.894	14.106295	25.532526666666666	53.60015	13.834497500000001	20.9784
1	65.771825	37.2729	59.6260875	165.45030500000001	205.80034999999998	7.596766666666667	55.484502	421.29949999999997	97.02639500000001	57.5043	81.6768457142857	136.99575000000002	225.95165	31.824723857142857	71.948735	39.47422	176.85095	116.630825	19.317003333333332	65.496675	107.8783	53.8751	43.188601428571424	120.86509999999998	673.0691999999999	25.011466666666667	125.184	84.29189666666666	43.0459	36.951240000000006	19.13974	131.5591711111111	27.448850000000004	12.589476666666664	94.78417999999999	35.77032625	34.249766666666666	15.18294	20.750625	363.30649999999997	9.08818	25.6913	50.7465775	1161.4265	32.000924999999995	48.21828666666667	69.8544	74.9186525	13.102586666666667
1	68.0806975	59.83090000000001	51.620067500000005	181.6373	131.89188333333334	7.799076666666667	51.828972	403.9765	68.13384500000001	66.62651666666666	64.44386714285716	109.36259999999999	95.189175	12.997444285714286	300.6411	24.678394000000004	274.2545	93.47505	6.144986666666667	38.1248825	52.2722	73.3949	47.18480142857142	90.2216	73.99080000000001	19.559540000000002	133.711	52.09576333333333	58.0333	41.56780333333333	25.41908	314.07412222222223	8.49013	78.13439333333334	26.25463333333333	59.831401250000006	47.36221499999999	41.046035	23.5749925	139.6265	44.5079	52.1597	74.50396	992.3225	32.347635	39.016556666666666	54.03435	26.310575	140.05418666666668
1	89.54647499999999	43.57313333333334	68.9727275	63.18031250000001	214.97550666666666	6.78068	66.349068	291.4832	118.33842	94.99068	65.05648571428573	189.653125	70.6163225	16.859368571428572	78.4967	121.12680399999999	200.539525	77.7927	45.68235666666667	251.27943	31.15945	12.57053	59.561189999999996	87.66102	123.077675	63.51465333333334	90.7494	94.66112333333332	61.3031	53.65031666666667	84.19625	116.88019999999999	40.22573333333333	149.23303333333334	16.469083333333334	67.49520874999999	52.867324999999994	6.28068	48.3304525	146.839	50.9601	129.106	76.998625	1138.115	33.047625	40.306173333333334	69.18925	52.53845	16.75034666666667
1	67.37788	15.026116666666667	13.631054999999998	414.6753375	114.12444999999998	7.029333333333334	17.849781999999998	660.5617000000001	66.9934835	17.58585666666667	132.74186571428572	33.0733625	29.656730000000003	413.3524257142857	23.1955675	23.7023112	52.3082675	38.2208	2.46564	12.6208785	13.435714999999998	69.02114	11.470424285714286	27.150171999999998	209.54940000000002	5.878154666666667	29.5487	73.20464	11.486650000000001	17.399152500000003	12.9235905	42.50676888888889	7.2427166666666665	10.201786666666665	12.727339999999998	66.94829750000001	37.98825	6.5713775000000005	21.440044999999998	126.45394999999999	1.62365	20.8912	17.322020000000002	369.9795	7.21905775	10.051976666666667	15.69465	20.564169999999997	3.17536
1	39.0628825	29.791026666666667	48.519737500000005	145.84728	164.10458333333335	20.12615	63.66745999999999	321.55325	96.55729250000002	18.330273333333334	52.74759999999999	91.47011	196.8426275	15.276461428571428	249.63012500000002	29.432457999999997	154.82557500000001	88.80105	15.059289999999999	46.461675	87.384	55.41375	51.58626714285714	101.73057200000001	407.6450275	9.467483333333334	58.2653	65.61520333333333	38.7254	15.416065000000001	25.745735	149.18225555555557	39.02806666666667	25.68499	17.16490333333333	24.34926	25.12924	20.929744999999997	16.7138725	199.52935	2.30026	69.3315	28.0231	590.79	10.797305	15.019770000000001	19.90477	58.3286	51.39126666666667
1	59.3774475	25.39356666666667	15.821842499999999	245.81032475	120.38146666666667	2.8534426666666666	21.08585	189.9619	104.65151999999999	29.562276666666666	43.095824285714286	43.656954999999996	22.149285	6.039103857142858	25.036975	23.521524000000003	91.80336750000001	79.463275	7.663530000000001	129.134575	31.5443	81.641885	24.209727142857144	65.68408400000001	472.74050000000005	2.587423333333333	54.045	68.71666666666667	12.07176	253.9774955	11.328575	283.55424	12.504669999999999	37.26086	31.694049999999994	75.14212875	52.900285	8.482678	28.0477325	107.1935	2.58394	11.0589	26.593015	1317.5255000000002	6.914165	14.631406666666665	9.309855	48.125462500000005	11.517856
1	103.75766499999999	29.582933333333333	20.2070575	121.8156515	101.40053333333333	8.219267666666665	14.897133	141.57625	64.03404925000001	16.67648	122.67793714285715	29.5646175	38.30665	62.272355999999995	9.8693775	12.078209	45.102177499999996	50.34025	3.9046966666666663	69.9624825	18.406550000000003	271.64404	13.765698571428572	50.63974999999999	406.54949999999997	5.651524666666666	22.0784	131.14566666666667	25.3641	47.51099166666666	57.270835	223.29576555555556	14.588363333333334	20.442281666666666	34.52889666666666	51.657019999999996	40.85274666666667	10.067914	24.613647500000003	173.43335	11.523	13.6875	10.97701875	613.6059	11.471329999999998	10.042923333333334	9.018135	11.486358999999998	10.181403333333334
1	63.3668075	48.7451	47.093830000000004	334.10658	143.3774	2.856896666666666	48.769252	346.93455	104.67150999999998	10.38068	149.95175142857144	55.249117500000004	30.244135	86.19917957142857	65.80789999999999	18.892722	85.246205	63.682175	4.595836666666667	82.439925	12.107135	85.72940999999999	27.858094285714287	48.074026	324.4144	2.848017666666667	25.8821	74.15233333333335	21.3168	27.9540235	6.62521	115.92999777777777	15.462696666666668	47.48953333333333	10.01774	34.350555	31.092448333333333	1.6576715	17.815175	118.016	14.464	20.6576	10.834959999999999	759.177	10.45376	4.875133333333333	13.132785	13.440034999999998	15.21543
1	106.51159750000001	25.098833333333335	84.07457499999998	9.0969125	250.5867166666667	19.76118333333333	79.59706	636.2375	128.26327750000002	47.94647666666666	15.205815714285714	112.7812725	49.263527499999995	14.022732857142858	48.0489975	27.692984000000003	185.935425	130.88002	7.526136666666666	37.0020475	50.270849999999996	26.4815	52.53008857142857	101.46788799999999	181.87045	14.857796666666667	20.0252	147.33299333333332	61.159349999999996	21.894558333333332	28.71133	40.80896222222222	24.51176666666667	18.546456666666668	18.279766666666667	27.62159125	19.459742833333333	8.138655	19.145555	65.09675	36.8604	38.5911	68.260025	827.7130000000001	36.040800000000004	23.186023333333335	23.970795	48.8136525	28.65156
1	38.3429	56.86433333333334	36.7777425	129.6780225	139.69036666666668	3.7583733333333336	24.5179996	456.3945	76.80985	12.397703333333332	64.79878571428571	79.4592325	27.005495	34.61440142857143	30.553775	18.665222	163.273655	68.18975	9.281306666666667	20.62152	18.7357	14.813374999999999	39.49373857142857	75.098624	213.00635	8.66509	50.0934	31.358766666666668	15.039594999999998	13.052608833333332	15.430845	119.61437333333333	14.633576666666668	38.274566666666665	6.986033333333334	53.59678875000001	17.266944999999996	11.378485	13.003345	93.1574	23.7439	56.3352	35.774635	707.2225	18.683135	23.96341666666667	6.851884999999999	28.331092499999997	29.351466666666667
1	25.8216165	6.4990266666666665	17.6597275	27.234494	94.65331666666667	8.250336666666668	19.997930000000004	176.98525	54.738716000000004	15.557276666666667	182.63383571428568	29.017832499999997	7.911522499999999	19.54217871428571	12.475265	16.6641662	47.6102675	46.367774999999995	6.300165333333333	60.475375	5.6844850000000005	65.68899	9.547747142857142	27.11035	283.95192499999996	1.4682603333333333	13.8104	12.533053333333333	14.399989999999999	4.543882666666667	14.3520735	52.55467222222222	6.0363299999999995	19.373863333333333	5.487106666666667	76.34443249999998	11.613829	0.529801	12.44116	94.9652	1.93238	5.03487	18.432685499999998	300.9703	6.1290949999999995	6.225113333333333	14.2089	10.6352725	7.956103333333334
1	28.008000000000003	18.485416666666666	14.317902499999999	105.58407375	102.54809999999999	4.294116666666667	12.501497599999999	257.8816	50.722657000000005	23.076233333333334	22.32435142857143	23.407475	13.404330000000002	7.376055714285714	16.22523	14.766752000000002	54.785395	40.973275	11.821570000000001	62.4363325	26.301650000000002	49.448255	20.383505714285718	33.327786	495.16087500000003	2.6805116666666664	30.3595	46.93038333333334	2.68534	4.686648666666668	15.01438	47.15979	9.376973333333334	5.212919333333333	11.435483333333332	65.00848375	17.04780266666667	13.195665	6.537599999999999	57.3773	0.923989	17.7126	8.9867475	327.45835	9.796187499999998	12.083529666666665	10.331405	8.864175	9.311763333333333
1	77.3419775	10.425286666666667	44.456825	422.80021750000003	123.49874833333335	6.553036666666666	38.83990200000001	26.30835	57.12603	16.499356666666667	107.01162714285717	60.06351	30.082425	9.840784285714284	32.66121749999999	66.823058	131.142975	63.323649999999994	9.905456666666668	36.7346175	28.1052	57.04738	39.715737142857144	51.758950000000006	359.11057500000004	8.645006666666667	63.6509	77.24653333333333	5.97738	27.084754833333335	17.48525	160.5627611111111	29.27501666666667	28.185723333333332	4.305833333333333	27.51755875	12.025426666666666	20.613965500000003	12.0532925	74.25345	19.1452	75.5338	57.6018375	1065.017	5.3493025	4.529736666666667	17.52063	30.05141	23.932866666666666
1	88.4741225	78.20103333333333	34.47406	203.89758499999996	175.25340000000003	16.60437333333333	42.467972	277.185	144.9745025	61.31148666666667	258.64647142857143	114.83180250000001	18.545322499999997	13.860924285714287	16.7555775	22.358060000000002	136.646025	81.483025	16.32974666666667	29.972414999999998	37.220150000000004	13.850249999999999	66.30188571428572	87.71885999999999	97.295225	8.027276666666667	75.2	37.69381666666666	9.617655	27.77048666666667	32.93186	141.44525000000004	19.383483333333334	55.26431333333333	21.270366666666668	51.35580375000001	60.120645	27.07535	19.9512275	63.018	9.06776	56.9066	56.575201750000005	437.01500000000004	27.842982499999998	6.391329999999999	4.747205	53.484485	5.55761
1	57.306772499999994	30.2929	23.1341	421.7455725	85.70358333333336	15.726086666666665	55.718309999999995	126.57685000000001	128.62507499999998	10.289136666666666	55.38031285714286	48.42593	8.103865	56.59694999999999	35.38742499999999	29.524660000000004	69.1121525	49.689875	11.212536666666667	43.141575	17.178150000000002	25.02782	23.31736571428571	47.924595999999994	247.30345	3.4942599999999993	71.3641	77.63242	42.87515	7.451873166666665	15.4357445	219.55796555555557	22.52498	32.74375666666666	4.357493333333333	36.07436625	10.577226666666666	15.301465	4.7105825	91.05890000000001	15.3781	42.9567	18.095370000000003	375.6484	11.242157500000001	22.18992666666667	19.067439999999998	26.51707	39.74710666666667
1	52.2711225	22.64355666666667	24.2221475	90.733119	140.50423333333333	3.0441466666666663	23.632147999999997	294.4905	63.9425	15.246450000000001	76.68277714285715	88.380455	11.844282499999998	10.741412999999998	19.751325	15.252022	91.4889525	80.52365	3.886476666666667	23.577325000000002	35.927949999999996	133.485595	34.036942857142854	53.44191000000001	119.32463750000001	5.021813333333333	77.2429	34.05013	40.4221	10.530252333333333	15.17145	107.71115666666668	14.267106666666669	11.96843	5.264186666666667	25.581844999999998	20.545664666666667	4.4615985	16.742539999999998	161.1376	1.94995	26.1808	25.4182025	748.264	10.54665	29.174766666666667	16.1549	42.46119	29.566233333333333
1	106.5550075	39.32708	35.630945000000004	19.8501825	248.8315666666667	32.985166666666665	42.66170000000001	322.641	127.076485	18.691583333333334	192.82730142857142	99.1110625	14.3174375	334.9186328571429	29.952362500000003	30.906979999999997	108.24556749999999	154.1433	17.34239666666667	33.62235	21.0442	48.11287	45.64194714285714	69.93368	63.229969999999994	4.557096666666666	16.3617	105.41567333333334	66.0103	4.6329945	3.535585	31.341371111111112	22.4935	22.289196666666665	24.707853333333336	53.662481250000006	18.948679666666667	18.302455000000002	14.324824999999999	126.67249999999999	9.49832	41.8645	53.8177475	830.1765	13.829695000000001	28.36854333333333	5.28219	23.9010625	29.782556666666668
1	73.2826325	26.348866666666666	56.701527500000005	50.020050000000005	170.01453333333333	7.286996666666667	88.38831400000001	816.3088	165.9225075	25.810766666666666	66.96798571428572	186.528875	14.493234999999999	116.10975571428571	47.6439375	51.073043999999996	231.72435000000002	97.819825	10.243326666666666	53.6221575	20.2285	13.596919999999999	71.68725714285715	51.864959999999996	103.3988775	22.431506666666667	35.3316	105.31809666666668	40.034885	1038.66619	62.75042	118.75071555555557	29.721280000000004	47.46573333333333	30.758043333333333	44.146468750000004	34.88551666666667	23.664189999999998	14.7665325	100.36014999999999	2.3177	34.8682	112.582425	1666.5795	97.08892499999999	70.6252	17.421965	50.0244125	39.94450333333333
1	99.07547249999999	28.401100000000003	37.9345725	252.10999	151.5505666666667	5.685009999999999	12.829444	181.1815	121.2083025	29.33106666666667	61.77457428571428	65.3271325	53.98735	306.7502031428571	80.9571	28.010047999999994	185.6018575	106.56389999999999	24.11695	14.461277500000001	11.23742	72.03406	19.47262	64.51429	419.1885	5.121715666666667	84.6644	49.49031333333334	17.46192	33.34589	8.3010625	110.4484688888889	20.799266666666668	56.45156666666666	15.536230000000002	65.90307625	35.448395	7.3518099999999995	37.4229725	122.87285	18.8154	29.5763	47.40139	1496.348	3.4542	24.99394666666667	37.4607	33.0824	21.2785
[truncated: 5,000 more columns]
