# Supplementary material for: Use of relevancy and complementary information for discriminatory gene selection from high-dimensional gene expression data
Source: PLoS One. 2021 Oct 6;16(10):e0230164. doi: 10.1371/journal.pone.0230164 (PMC8494339; doi:10.1371/journal.pone.0230164)
Supplement: S1 File — (ZIP) [file pone.0230164.s001.zip › GDS6063.csv]

	EEF1A1	GAPDH	ILMN_1651199	SLC35E2	DUSP22	ILMN_1651221	RPS28	IPO13	ILMN_1651230	FAM86FP	AFAP1	ILMN_1651236	CDT1	TRPV1	ILMN_1651249	ILMN_1651253	LPP	ILMN_1651259	CCNE2	HNRNPAB	BORCS5	SNIP1	ILMN_1651279	ILMN_1651281	COL17A1	BCL6B	GRHL1	ILMN_1651288	ILMN_1651292	ILMN_1651296	ATP13A4	DIAPH2	ILMN_1651310	HMG20B	CD69	ILMN_1651325	ILMN_1651328	ILMN_1651329	ILMN_1651330	MLYCD	UHRF1BP1L	NOC2LP2	ITGA11	TICAM2	SERTAD2	ILMN_1651351	SPP1	HBE1	PCBD2
0	13692.945249999999	7362.846666666667	95.1951	95.652	1025.0365	111.786	9156.97	253.544	96.6065	112.777	108.3465	99.0828	104.996	93.78844000000001	95.8838	101.389	535.2145	120.145	84.3887	962.1776666666666	88.4929	367.051	300.432	109.996	100.45904999999999	103.022	97.90740000000001	111.058	97.0494	616.555	106.697	137.43205	109.412	456.417	1464.28	99.8623	159.338	104.707	82.2988	93.471	169.63500000000002	110.51145	166.358	213.664	3018.15	110.31	104.15665	93.172	117.89
1	14314.4965	7577.610000000001	106.24	97.2257	1201.32495	104.72	8897.16	253.703	101.339	106.514	101.2625	89.8578	89.3222	88.25136	127.094	100.552	371.236	123.455	77.3132	1167.643	94.0754	593.642	236.607	127.185	103.66235	103.759	101.05590000000001	123.202	93.718	475.008	118.089	97.61005	106.309	476.988	1821.72	101.797	219.757	109.647	86.9403	85.09	190.922	97.43405	136.484	254.192	1944.89	92.6367	109.2835	83.3631	106.87299999999999
0	15101.364500000001	7342.333333333333	97.5458	105.754	1084.3535	109.898	9326.87	230.35	90.9516	97.7311	98.2009	91.882	98.0738	95.53479999999999	99.0556	85.0949	505.956	129.088	85.2387	1241.6786666666667	100.869	368.437	137.701	100.106	97.05975000000001	92.3161	97.34376666666668	111.823	87.632	343.712	99.516	123.83595	105.228	658.147	377.49150000000003	95.7868	142.525	93.2797	85.2281	116.525	131.6081	123.4005	124.929	211.81	3399.12	95.9143	98.54175000000001	86.4678	112.709
1	14366.96	6002.413333333333	94.6942	100.547	969.97525	102.231	9964.3	235.132	107.924	100.529	100.01474999999999	98.2903	94.4344	90.17916	97.7212	96.0104	384.9525	134.019	78.1781	1328.402	84.8294	537.124	102.474	99.3554	89.80860000000001	109.72	95.6562	130.097	87.3458	326.36	99.5528	120.77985	87.184	526.856	875.9594999999999	101.393	128.596	100.71	83.6849	128.103	163.297	116.57425	134.654	242.947	2137.39	92.2413	108.6969	76.95	100.0452
0	14479.033249999999	7579.443333333334	106.289	119.326	1262.6351750000001	102.766	11063.4	179.872	101.553	108.06	95.68905	90.7288	90.0013	99.05321999999998	103.309	103.924	648.698	114.332	85.6012	1273.8893333333333	95.5465	316.481	129.091	100.44	119.794	121.163	104.59956666666666	108.843	88.8695	1220.55	106.984	103.5934	92.3679	1160.29	425.62199999999996	89.3299	150.279	109.112	77.4982	135.85	116.3138	113.8015	120.951	197.735	3881.63	87.986	105.6587	90.1389	121.426
1	17598.12675	7445.5	108.252	109.053	1133.5405	101.068	8910.93	162.0	104.112	101.562	103.80154999999999	81.1493	94.7341	95.82503999999999	93.4084	102.812	416.9555	133.636	76.8863	1041.3773333333334	91.1052	364.311	117.737	119.641	102.73904999999999	108.545	107.75446666666666	117.736	81.8616	674.522	97.7872	113.93540000000002	100.148	748.868	1663.5349999999999	97.6164	127.117	117.629	82.9293	125.971	122.21499999999999	110.893	134.572	218.79	1909.51	86.5477	130.2265	85.1998	118.072
0	15409.632500000002	7946.963333333333	95.3983	111.958	854.80075	95.4227	11254.2	184.002	90.0076	116.086	103.186	86.2498	90.4827	98.49124	90.0639	88.8636	710.4135	129.719	78.873	1291.0463333333335	101.619	383.728	110.089	107.868	111.3541	119.871	115.72366666666666	124.101	94.6828	378.882	114.035	146.5731	93.5935	478.787	518.955	93.4074	121.337	107.709	93.7837	123.208	144.38466666666667	107.3928	110.562	253.491	2792.49	101.732	123.1985	99.8139	106.001
1	18507.059250000002	6067.543333333334	102.891	94.7451	718.9952499999999	103.385	7752.54	168.023	90.9696	99.3862	105.3038	96.5656	105.214	98.01864	103.298	88.4273	499.7575	133.202	83.0953	1013.1116666666667	99.5436	551.322	127.312	88.9197	100.4237	119.582	98.90593333333334	114.017	99.6634	380.47	109.991	139.94135	95.6097	363.84	2086.6459999999997	89.7716	135.483	110.566	83.4325	115.596	166.11433333333335	127.22149999999999	106.596	235.718	1410.93	96.088	108.60445	85.836	94.3006
0	14576.14575	9662.5	83.5639	115.324	1097.14275	109.357	12157.2	216.35	96.2912	102.626	94.93115	89.4349	122.321	96.27376	95.6234	91.5391	686.5820000000001	140.434	82.8	1328.8176666666666	97.0766	420.835	119.045	88.7097	96.2945	100.172	105.31333333333333	120.035	102.265	452.285	114.098	128.66735	105.594	714.882	171.5655	101.175	183.489	102.916	84.9941	120.782	125.8327	113.15350000000001	123.842	283.791	2803.38	99.6532	110.30515	87.5518	103.29939999999999
1	15824.446999999998	6780.05	88.3068	107.907	907.0036249999999	95.6234	10280.0	194.061	101.494	111.643	90.5348	101.031	105.836	102.2053	89.8069	114.248	426.718	123.64	86.8712	1137.471	97.261	559.43	120.171	96.8537	94.6343	107.818	94.13423333333334	124.604	79.2996	337.681	105.423	147.49445	104.596	409.169	505.183	96.4784	173.529	106.784	80.8219	109.652	182.98433333333332	114.6435	117.877	250.046	1455.9	90.9987	100.49175	81.9363	98.58295
[truncated: 5,000 more columns]
