# Supplementary material for: Use of relevancy and complementary information for discriminatory gene selection from high-dimensional gene expression data
Source: PLoS One. 2021 Oct 6;16(10):e0230164. doi: 10.1371/journal.pone.0230164 (PMC8494339; doi:10.1371/journal.pone.0230164)
Supplement: S1 File — (ZIP) [file pone.0230164.s001.zip › GSE106291.csv]

0	1/2-SBSRNA4	A1BG	A1BG-AS1	A1CF	A2LD1	A2M	A2ML1	A2MP1	A4GALT	A4GNT	AAAS	AACS	AACSP1	AADAC	AADACL2	AADACL3	AADACL4	AADAT	AAGAB	AAK1	AAMP	AANAT	AARS	AARS2	AARSD1	AASDH	AASDHPPT	AASS	AATF	AATK	AATK-AS1	ABAT	ABCA1	ABCA10	ABCA11P	ABCA12	ABCA13	ABCA17P	ABCA2	ABCA3	ABCA4	ABCA5	ABCA6	ABCA7	ABCA8	ABCA9	ABCB1	ABCB10	ABCB11
0.0	2.17762562729651	1.51561970831339	0.267490870994611	-0.148814043315407	0.0708987801842839	0.0958082961143568	-0.445266969649899	-0.183459407937103	0.25306113304173	-0.135150000270872	0.320489554710416	-0.08556312978854	-0.149201282146881	-0.203187226567308	-0.0876208058924377	-0.0818604926760896	-0.0973623421847232	0.123217573535547	0.397757991348591	-0.813745771424672	-0.0961278822265195	-0.511312871619731	0.153689304823801	0.424829911971721	0.9309358872469	-1.15677314573752	0.230638662661827	0.390385633001799	0.180833591443441	0.0374817494026826	-0.144818339160618	0.808732769056209	-0.37463532599732	-0.729250024774049	0.0607420924643242	3.78492204257585	-0.909833650784275	-0.410809031906349	-0.0587850416667377	0.70207277147267	0.512690544449463	-0.567745790167412	2.62562864081924	0.448665236821021	-0.45347659996732	4.42575173978868	-0.0843407877258269	0.402450856177589	-0.270018741434541
0.0	-1.80155636511255	0.192039747543852	0.902344522923392	-0.148814043315407	-0.791835415564658	-0.632406125431351	-0.445266969649899	-0.183459407937103	0.376503279433278	-0.135150000270872	0.299916588790473	1.60950438568494	-0.149201282146881	-0.203187226567308	-0.0876208058924377	-0.0818604926760896	-0.0973623421847232	1.50332667589017	-0.958900083147439	-1.18974269001675	0.121164771481231	0.610841238610401	0.228322182013283	0.654899595606546	-0.158175442452716	-0.253200231516153	-0.669524704856037	2.28007672752242	0.239154786806605	1.65644313511431	-0.144818339160618	0.500491960815874	-0.434322026789313	1.68569779057771	0.839491510500288	-0.255475309908169	1.86100327359527	-0.410809031906349	2.01478129267683	2.32382968632937	-0.447304996243706	0.571358322371294	0.650242177660383	0.246415515094114	-0.45347659996732	2.22709672967342	0.998754061231992	0.50273191625763	-0.270018741434541
0.0	-0.405695717387824	-1.20098572934944	-0.973509509100926	-0.148814043315407	0.0953621945688004	0.217549403086566	0.173781846419409	-0.183459407937103	-0.153140476242894	-0.135150000270872	0.422042483627782	-2.77313098102826	-0.149201282146881	-0.203187226567308	-0.0876208058924377	-0.0818604926760896	-0.0973623421847232	-0.896702181956616	0.172228586979046	-0.587430924173297	0.554535969186477	-0.511312871619731	0.139893871359458	-0.310885022237403	-0.0980551074040524	0.485722128887466	-0.932667639221289	-0.232057392967661	-0.217752661512004	-0.0249161129509045	-0.144818339160618	-2.8352160718095	0.882594395169012	-0.729250024774049	0.925373471276081	-0.255475309908169	-1.16013305952265	-0.410809031906349	0.0556180513942447	-0.496982177150597	-0.447304996243706	-0.814332154856568	-0.202138160888827	0.526536697506525	-0.45347659996732	-0.320252121211447	-0.592017071245319	0.958000231483287	-0.270018741434541
0.0	1.90091213871881	1.23778772706141	0.766570542215874	-0.148814043315407	0.225596953056082	1.09976342751344	-0.445266969649899	-0.183459407937103	2.21694610526024	-0.135150000270872	1.01732548520779	1.41718599566647	-0.149201282146881	-0.203187226567308	-0.0876208058924377	-0.0818604926760896	-0.0973623421847232	1.42998830620848	-0.772002671391857	-0.817313462069237	0.673718968370797	-0.511312871619731	0.651543176329077	1.00730296760038	0.509980051878489	-0.135082918113284	0.132388762888839	1.48804290614303	0.127304259579203	0.297465532840168	-0.144818339160618	0.321902745556441	-0.138113846467363	-0.729250024774049	1.65024835968983	-0.255475309908169	-0.376017382719715	3.80160437002966	1.28991112242672	1.59936404499369	-0.447304996243706	1.22759929203551	0.360047560759863	0.485833296190694	1.10576558302536	0.732757071206978	1.02859083417071	1.12460572342867	-0.270018741434541
0.0	0.27057487705975	1.40592066911884	1.2666130192576	-0.148814043315407	0.536693877038017	-1.3646673252162	-0.445266969649899	-0.183459407937103	-0.580295419209782	-0.135150000270872	-0.045579443986734	0.132076624779489	-0.149201282146881	-0.203187226567308	-0.0876208058924377	-0.0818604926760896	-0.0973623421847232	0.983554674794423	-0.307242062270059	-0.733948639809997	-0.147493245146178	-0.511312871619731	-0.988351373437279	-0.413934512604806	-0.152850798465726	-1.20116061023805	-0.30966642536916	1.36253789397961	-0.767156298871525	0.772272177706076	-0.144818339160618	-0.330312474699826	0.812073589032871	0.529830210928851	0.920836150084088	-0.255475309908169	0.34116185032989	-0.410809031906349	-0.0428894829479352	-1.58246690319007	-0.447304996243706	0.713081355758724	-0.917432374809398	-0.399979971272536	-0.45347659996732	0.785449388389944	0.00745676311679246	-1.27098844195165	-0.270018741434541
0.0	0.948585194821635	2.34839889590047	1.2507331907724	-0.148814043315407	-1.34746068225891	-0.295599799235447	-0.445266969649899	-0.183459407937103	-1.11349510747032	-0.135150000270872	-0.166710883673613	0.849606500058205	-0.149201282146881	-0.203187226567308	-0.0876208058924377	-0.0818604926760896	-0.0973623421847232	-0.424586091640483	-0.350814972421131	-0.159079284279548	1.13446673215903	-0.511312871619731	-0.437508618502143	-0.0339301278216897	-0.328754083408788	0.00669991658607611	-0.302675016935867	-0.513873709240908	-0.651901140847369	-0.132326877775468	-0.144818339160618	0.302755654054273	0.868660410619258	-0.729250024774049	-0.359476195505848	-0.255475309908169	-0.0114934123495624	0.931241480343745	0.693819392112867	-1.52603809015941	3.42808824534319	-0.751542652753265	0.279796478510679	-0.490849771912742	-0.45347659996732	-0.832508104689769	-0.242199404719198	-0.911006146956022	-0.270018741434541
0.0	0.121522301341475	-1.55013895877991	0.05339084906434	-0.148814043315407	-0.334147883858554	1.76403196269566	1.7667550689607	-0.183459407937103	1.78991379445724	-0.135150000270872	1.14357157368597	0.164299390750888	-0.149201282146881	-0.203187226567308	-0.0876208058924377	-0.0818604926760896	-0.0973623421847232	0.0449441151878269	-1.66239279308784	-0.0558041188041471	-0.0313377425961305	-0.511312871619731	0.764292021356399	-0.387581989750611	-1.89591457884378	-0.760118495408194	-0.707739139292103	0.828678426928007	-1.2188518242473	0.112343959430306	-0.144818339160618	-0.890324786329907	0.191106901280789	-0.729250024774049	-0.0433739059775428	-0.255475309908169	1.17714710770852	-0.410809031906349	1.06199510749789	0.62135978923929	-0.447304996243706	-1.41619482894216	-0.396183683678316	0.14585314260329	-0.45347659996732	1.67031332481287	0.463468909574734	0.970456249123224	-0.270018741434541
0.0	0.899208301684623	1.2583724386161	0.784335035110374	-0.148814043315407	1.71470538978568	0.151642237028499	-0.445266969649899	-0.183459407937103	0.79359681002591	-0.135150000270872	0.606110733350138	-0.801986608961389	-0.149201282146881	-0.203187226567308	-0.0876208058924377	-0.0818604926760896	-0.0973623421847232	-0.305590590675841	-1.9331133476855	-0.151265763669099	0.404397478011986	-0.511312871619731	-0.259315531079695	0.582959228782107	0.519660411183087	-0.826273854929176	0.283769035975254	-0.844441520750953	-0.596708489879373	0.177592693225296	-0.144818339160618	-0.490341961350276	0.81973851723397	-0.729250024774049	0.586146680444797	-0.255475309908169	0.0997317091695301	-0.410809031906349	-0.143269817288362	-0.478919254935179	-0.447304996243706	-0.151744112776181	2.19687404044474	0.0138368005672796	-0.45347659996732	3.09802847158345	0.324640488604769	-0.768744482790292	-0.270018741434541
0.0	0.388697029396972	-1.52319243377964	-0.86771039164705	-0.148814043315407	1.08367122794664	0.272738989328282	-0.445266969649899	-0.183459407937103	-1.11349510747032	-0.135150000270872	0.638927744813119	-0.0767068934947861	-0.149201282146881	-0.203187226567308	-0.0876208058924377	-0.0818604926760896	-0.0973623421847232	-0.896702181956616	-1.34540026325055	1.26482746418931	0.325465753704631	-0.511312871619731	0.390021655899218	0.621664542082604	1.35650065606611	-0.770309045126643	-1.56987871380275	-0.0839632313496777	-0.292941349004641	-1.89865312926106	-0.144818339160618	0.861483068004308	0.201454462444798	0.149007713045679	-1.27242775357824	3.65737028048492	-1.45746205109155	-0.410809031906349	-0.211628654043079	0.192922346329419	-0.447304996243706	-0.775056120520684	-0.468694790946324	1.44279177503276	-0.45347659996732	-0.379421913539195	-0.949333217317728	0.382621692555317	-0.270018741434541
0.0	0.482044845690601	0.453058197432807	-0.20963230271253	-0.148814043315407	0.71315005841125	0.600218794041391	-0.445266969649899	-0.183459407937103	0.915211326440646	-0.135150000270872	0.39756839465853	0.374059471249051	-0.149201282146881	-0.203187226567308	-0.0876208058924377	-0.0818604926760896	-0.0973623421847232	0.11872282809388	-0.176903331279172	-0.831859759438034	-0.278794273793673	-0.511312871619731	0.75214035188025	0.930190258536897	0.67636101403371	0.892618626437809	-0.0614779956363823	0.799845811314892	1.04665652814378	0.635747722708294	-0.144818339160618	0.922437615878929	-0.00910050233292577	0.190585649473521	2.06650262058611	-0.255475309908169	1.23750666737698	0.751494072999779	0.293541151951031	1.15508357916267	-0.447304996243706	-0.403232387518497	1.81179559578931	0.474628237947924	-0.45347659996732	0.997755806687685	-0.509553087408735	1.0145697114576	-0.270018741434541
0.0	1.35406969180356	-0.21776265134241	0.299391957052656	-0.148814043315407	-1.86596678059963	-0.210502020032809	-0.445266969649899	-0.183459407937103	-1.11349510747032	-0.135150000270872	-1.45219782951109	0.76399859919427	-0.149201282146881	-0.203187226567308	-0.0876208058924377	-0.0818604926760896	-0.0973623421847232	-0.273239599662152	1.43777179603573	0.697672194257868	0.0438993918761004	-0.511312871619731	0.0782898670041796	-2.03235965671711	-1.40819033674638	0.661160750994455	1.1488697751387	-0.844441520750953	-0.730241540242217	1.31630769855447	-0.144818339160618	0.0635670082079243	1.38936672048906	0.488009411679007	-1.27242775357824	-0.255475309908169	0.18197055228676	-0.410809031906349	0.586195329183785	0.540476784288469	-0.447304996243706	0.847881578500704	-0.917432374809398	-0.425087857733504	-0.45347659996732	-0.832508104689769	0.581115153664368	-0.250351463278427	-0.270018741434541
0.0	0.571383739765942	0.483116522614045	0.939816773806305	-0.148814043315407	1.19570323689809	0.948189955394528	-0.445266969649899	-0.183459407937103	-1.11349510747032	-0.135150000270872	0.8745172993855	-0.900002697521522	-0.149201282146881	-0.203187226567308	-0.0876208058924377	-0.0818604926760896	-0.0973623421847232	-0.896702181956616	-0.350588461614587	0.194561675704771	0.549531731696996	-0.511312871619731	1.11329215572541	0.13236337001086	0.30209719468349	0.26770728106558	-0.197030824680445	-0.53388682756016	0.761413771855879	-0.187495138833157	-0.144818339160618	0.497191275051807	-0.835496098107276	-0.729250024774049	0.639053407697937	-0.255475309908169	-0.771289290255143	1.75959318997859	-0.521383636569031	-0.228611910825145	-0.447304996243706	-1.05157631661505	0.576612135978689	-0.154425212599598	1.04728230344453	0.825992981513911	-0.827743071111582	-0.301505836129002	-0.270018741434541
0.0	0.105351535176027	-1.54781256642797	-1.53115258880536	-0.148814043315407	0.63368086687613	1.15763234413894	1.31849774285326	-0.183459407937103	0.295019426191207	-0.135150000270872	0.183568607294021	-0.40418293310907	-0.149201282146881	-0.203187226567308	-0.0876208058924377	-0.0818604926760896	-0.0973623421847232	-0.162375526212308	-1.12926981915859	-0.643209540334782	-0.667527419906453	-0.511312871619731	0.176746461405797	-0.447741898326114	-0.83623659219342	-0.274696160300932	-0.269759630679939	1.58612312788529	0.599641872999527	0.454641612344805	-0.144818339160618	0.755728001682689	0.341190114278802	0.447639585353018	1.2863075812094	-0.255475309908169	2.04217649612551	-0.410809031906349	-0.373447423567996	-0.0936083985020674	1.30462048540205	0.477371748845737	-0.0690759700525642	0.521347085719102	0.576519675044836	-0.832508104689769	0.331185154433124	0.0633727888108617	-0.270018741434541
0.0	-0.129810793914659	0.328063602438386	-0.689399108359575	-0.148814043315407	0.944090984781104	-0.416169901947838	-0.445266969649899	-0.183459407937103	-0.124454444591375	-0.135150000270872	-0.165090531599728	0.669687667358196	-0.149201282146881	-0.203187226567308	-0.0876208058924377	-0.0818604926760896	-0.0973623421847232	-0.896702181956616	0.570938686087636	0.299121007973064	-0.914916965975079	1.87674925949838	-1.16089575328169	-0.894348729819983	-1.25903915912416	0.263636626226809	-0.232868516590797	-0.318825730329344	-1.22162604101352	-0.187095190776385	-0.144818339160618	0.507595432439793	1.46505376680672	0.949413421561033	-0.0891787891987455	-0.255475309908169	0.140372115024084	1.10480763648445	0.0164679804721411	0.869959034730025	-0.447304996243706	0.417624541846831	0.950245258298276	0.0697534891855639	1.02205123449041	0.96340116721449	-1.08072172316446	-0.369782800372187	-0.270018741434541
0.0	-1.80155636511255	0.319490962179696	-0.754508600656025	-0.148814043315407	-0.60582295213073	0.196158897070845	-0.445266969649899	-0.183459407937103	2.0162557960818	-0.135150000270872	0.891916585431551	-0.251447122903054	-0.149201282146881	-0.203187226567308	-0.0876208058924377	-0.0818604926760896	-0.0973623421847232	-0.896702181956616	-3.17817303480909	-2.35558373140601	1.1374943150665	-0.511312871619731	0.278817295921086	1.14209062755461	0.284940816087354	-0.341826156412252	-0.101016249205893	-0.436475365470577	-0.461951654131409	1.5949402552518	-0.144818339160618	-1.00889863324387	-0.216004866111714	-0.729250024774049	1.53053558514047	-0.255475309908169	1.38544363187079	-0.410809031906349	1.39931587055191	0.0409197044347953	-0.447304996243706	-0.454304528100263	-0.917432374809398	1.86778853745199	-0.45347659996732	-0.832508104689769	-1.26753718141694	0.672306269322148	-0.270018741434541
0.0	-1.80155636511255	1.7547937091242	0.906636750045626	-0.148814043315407	-1.86596678059963	0.432662801893741	-0.445266969649899	-0.183459407937103	-0.477307650574542	-0.135150000270872	0.506223952787251	0.524051733479714	-0.149201282146881	-0.203187226567308	-0.0876208058924377	-0.0818604926760896	-0.0973623421847232	-0.507215945006695	-2.18935756247969	-2.19355175165431	0.839855478974294	-0.511312871619731	0.393280596132221	0.700745690723415	0.210033992620486	-2.39735386328717	-2.6395066032761	-0.844441520750953	0.585583458554542	1.33048104595893	-0.144818339160618	-1.06152674402138	-0.361898981180641	-0.729250024774049	1.33864040785093	-0.255475309908169	0.288022935910485	-0.410809031906349	1.12716062753003	-1.8837730290127	-0.447304996243706	-1.95974370516957	1.38782685179179	1.13672420743716	-0.45347659996732	0.566500475107164	-1.16088666806344	-0.453937972403666	-0.270018741434541
0.0	0.23830567144899	0.14556405476481	0.4861261585814	-0.148814043315407	-0.904891353836306	0.0239827704504269	-0.445266969649899	-0.183459407937103	0.356039239771821	-0.135150000270872	-0.0100826619889183	-0.175952332221443	-0.149201282146881	-0.203187226567308	-0.0876208058924377	-0.0818604926760896	-0.0973623421847232	0.739024137162024	-0.664467478543406	-0.224670633295527	0.476075085736518	1.21333306737161	-0.113309935876542	0.0915662163215822	-0.297972530585181	0.407716674871752	0.285841227488307	-0.844441520750953	0.26640094241667	-0.921741725476539	-0.144818339160618	-0.830032562167449	-0.583989599808197	-0.729250024774049	0.256657195041189	-0.255475309908169	0.0183995479421331	-0.410809031906349	-0.638743914152302	0.757785607969628	1.25624511837014	-0.708803648078658	-0.917432374809398	-1.49644824474546	-0.45347659996732	-0.832508104689769	0.675932199081205	0.478140535401313	-0.270018741434541
0.0	-0.0438385721402243	0.581455336638841	0.214161009228681	-0.148814043315407	-0.175048722434709	0.988472133727973	-0.445266969649899	-0.183459407937103	0.867976098879996	-0.135150000270872	-1.39982361181661	-0.0908647452749402	-0.149201282146881	-0.203187226567308	-0.0876208058924377	-0.0818604926760896	-0.0973623421847232	0.0873533656796634	-0.845472864593271	0.0596512986180447	-0.15369747687269	-0.511312871619731	-1.55087560823697	-0.691527529487529	-0.524315657233313	0.0414333356288665	-0.527138322908904	0.282320012474007	-0.870880453602396	1.39570382132863	-0.144818339160618	-0.74733242231114	1.60143338611494	-0.729250024774049	0.536711056167925	-0.255475309908169	1.28145377080621	-0.410809031906349	0.637099708686645	-0.251911333144472	1.71053401494473	0.595355005766566	0.852673522484122	0.0353450337395517	-0.45347659996732	-0.00929435194229674	0.548827933458872	0.313825194946049	2.51556860408323
0.0	0.554971892700719	0.615573313817397	0.650972806518989	-0.148814043315407	-0.0168967039089675	0.00508279747871776	-0.445266969649899	-0.183459407937103	0.386457900070459	-0.135150000270872	0.12141926021127	-0.67082162646894	-0.149201282146881	-0.203187226567308	-0.0876208058924377	-0.0818604926760896	-0.0973623421847232	-0.896702181956616	-0.941510479480212	-0.7798962855478	0.131740746871604	0.988190558779243	-0.165824135272961	0.522740954718012	-0.910459169380519	-0.16864794300598	-0.521012819568627	-0.194426982276097	0.0811911005428363	-0.25689352409438	-0.144818339160618	-0.252825217492863	1.27695997302842	-0.729250024774049	-0.228758357900246	-0.255475309908169	-0.0627888473223512	2.80011649335978	1.22305133655797	0.0489162466132065	-0.447304996243706	0.127238754966866	-0.917432374809398	0.355253678195217	-0.45347659996732	-0.832508104689769	0.346886663637724	1.22686124594612	-0.270018741434541
0.0	0.304546461399248	-0.156519675551288	0.335474344526691	-0.148814043315407	1.0862386578734	-0.217928540796872	0.658580134967781	-0.183459407937103	-0.311756369739505	-0.135150000270872	0.670183737247455	-0.632812527492009	-0.149201282146881	-0.203187226567308	-0.0876208058924377	-0.0818604926760896	-0.0973623421847232	-0.114502395217199	-0.605125390736065	-0.63089296674173	0.356183603175395	0.526197116065011	0.529197544913569	0.803082296955814	0.30929093647345	0.423876205914713	0.360354605955779	-0.844441520750953	0.0920652528918279	0.317092072048296	-0.144818339160618	-0.0689571323116531	-0.231036191444179	-0.729250024774049	0.748507459329263	-0.255475309908169	-0.744276231952207	-0.410809031906349	-0.0354655338399852	-0.385758925318034	-0.447304996243706	-0.799429626252609	1.03453616399188	-0.226159650504672	-0.45347659996732	0.0809130496805839	-0.209204857055674	-0.691993948112274	-0.270018741434541
0.0	0.0286325431949237	0.794596371076634	1.28676567556369	-0.148814043315407	0.227451228768711	-1.3646673252162	-0.445266969649899	-0.183459407937103	-0.155472152188229	-0.135150000270872	0.0248050853136707	0.832492567323585	-0.149201282146881	-0.203187226567308	-0.0876208058924377	-0.0818604926760896	-0.0973623421847232	-0.333264512495804	-0.486102599262818	0.754816534434779	0.873653511599018	-0.511312871619731	-0.779247368771763	0.635444485449424	0.378684260672647	-0.839201270337877	-0.729692538413136	-0.204539505669805	0.254401914971151	0.100121347811324	-0.144818339160618	0.445378627176651	-0.569820519744157	-0.729250024774049	0.244883155098445	-0.255475309908169	-0.479300846868772	-0.410809031906349	1.3224399338648	1.12695859734576	-0.447304996243706	-0.478449115552531	-0.169590817361267	0.985148134378626	-0.45347659996732	-0.296792208600802	-1.08156060639814	-0.590140237305276	-0.270018741434541
0.0	0.972030089289915	0.34438347770525	1.71597285999111	-0.148814043315407	1.80932276007812	1.50572778635962	0.914592467299724	-0.183459407937103	-0.57630128853078	-0.135150000270872	1.08911612735266	1.89008494889098	-0.149201282146881	-0.203187226567308	-0.0876208058924377	-0.0818604926760896	-0.0973623421847232	0.0625071131521202	-1.16389959566983	1.05290766990551	1.09581077271373	1.29326868753955	1.12872863723978	1.24167104716064	0.768495164300264	-0.28372932087327	-0.760894640464989	-0.844441520750953	0.45452890022731	-0.465043424613596	-0.144818339160618	0.210830242789804	-0.785961793418882	1.04748724631833	1.1083176786368	-0.255475309908169	0.920454687940687	1.85006022130683	1.79931665529809	1.20198907888626	-0.447304996243706	-0.180842747908013	0.507818130959034	0.705282697524373	-0.45347659996732	-0.832508104689769	-0.898659030465475	-0.625493972903228	-0.270018741434541
0.0	0.320747220567628	1.15656735198315	0.723360057729272	-0.148814043315407	-1.86596678059963	0.918601370972883	0.42032592717626	-0.183459407937103	0.807697532338628	-0.135150000270872	-0.543278667119258	-0.982336128016009	-0.149201282146881	-0.203187226567308	-0.0876208058924377	-0.0818604926760896	-0.0973623421847232	1.26220623244777	1.44709191682155	-1.4546297650279	0.103641543585646	-0.511312871619731	-0.714878721060057	-0.256502832037238	-0.135306529391745	-0.235136464298657	0.350898303485331	-0.844441520750953	-1.60176906196905	-0.929891293918211	-0.144818339160618	0.0724114199246917	0.421155436618782	-0.729250024774049	0.615506668062544	-0.255475309908169	-1.61899798616154	-0.410809031906349	1.34909346417528	0.0218509379257667	-0.447304996243706	-0.981939967941365	0.297029600303683	-0.0684813489357524	-0.45347659996732	0.393722927407358	1.04454723973358	0.720727390959308	-0.270018741434541
0.0	0.437823554193678	-0.436786533334146	-0.143994320793299	-0.148814043315407	0.288308473247347	0.784546508475485	-0.445266969649899	-0.183459407937103	-0.0640118128638431	-0.135150000270872	-0.244961507115603	0.0722119333198012	-0.149201282146881	-0.203187226567308	-0.0876208058924377	-0.0818604926760896	-0.0973623421847232	0.811619710884811	-0.376613078841129	-0.43080293078209	0.316392236330548	-0.511312871619731	-0.334979937396576	-0.338063491618663	-0.626154145422292	-0.281157767248843	0.501237711585355	1.33201316591544	-1.26978045638813	0.440707137589983	-0.144818339160618	-0.86627412379567	1.00053864166529	-0.729250024774049	0.795410310596557	-0.255475309908169	0.45926648286289	-0.410809031906349	1.41328339253764	0.568808653997933	0.595448205051944	0.207071375036838	-0.301602465491197	-0.169258941211364	1.62466068241949	0.04291686813278	1.32728200577682	-0.326751276654409	-0.270018741434541
0.0	0.941719497491071	0.619997263526197	0.0688614601835387	-0.148814043315407	0.821047428703164	0.357829703480923	1.06540240921981	-0.183459407937103	2.17754548983982	-0.135150000270872	1.43286828359987	0.122587817589402	-0.149201282146881	-0.203187226567308	-0.0876208058924377	-0.0818604926760896	-0.0973623421847232	-0.231987594846954	0.722710696076692	-1.47500547765666	0.946457753433084	1.23204276828915	1.08429958909043	0.955880655640101	1.52203327310275	0.411784975921232	0.0574496828791952	-0.306448521771174	1.1814888368425	-0.856042227003208	-0.144818339160618	-0.376026821014993	-1.49832328172499	-0.729250024774049	-0.65877892750819	-0.255475309908169	-0.21017450105642	-0.410809031906349	0.902434354027496	0.641536565885123	1.64904572353952	-0.112295450119941	0.460712267582569	1.95255992744997	1.3878163658046	0.254924286497177	-0.66245374504061	2.00712707193741	-0.270018741434541
0.0	-0.41217163237487	1.35888826293856	0.619857474202986	-0.148814043315407	0.949926789964391	-0.0101183984253886	-0.445266969649899	-0.183459407937103	-1.11349510747032	-0.135150000270872	0.210243781108978	-0.811586307885435	-0.149201282146881	-0.203187226567308	-0.0876208058924377	-0.0818604926760896	-0.0973623421847232	-0.896702181956616	-0.418767035509951	0.545697318944386	0.408502238249424	-0.511312871619731	-0.176426112293354	-0.142959073622059	-0.650695704371214	-0.216062260973115	-0.92217718619535	-0.178347150078137	0.770370460314738	0.802840402424765	-0.144818339160618	0.569975264015408	-0.37270772896418	0.515426007321677	-0.0431590437298827	-0.255475309908169	-0.261579483203605	-0.410809031906349	-0.604304087338128	0.405166885229305	-0.447304996243706	0.373614863037718	0.481744511754252	0.197374323691199	-0.45347659996732	1.12321734993075	-0.566777083686027	-1.0608795817048	-0.270018741434541
0.0	0.542807508896609	0.725820162894275	1.48607451098892	4.42277538925446	0.389302651911584	-0.481976534666605	-0.445266969649899	-0.183459407937103	-1.11349510747032	-0.135150000270872	1.14404701073411	-0.248701930877035	-0.149201282146881	-0.203187226567308	-0.0876208058924377	-0.0818604926760896	-0.0973623421847232	0.724962433877018	-0.880472614222452	-0.759824529656094	0.375117047236816	2.29429239347888	1.25483499493304	0.7402980910071	0.158484485714757	0.677932716812746	0.338058553991064	-0.844441520750953	0.510048228445137	0.745076331052374	-0.144818339160618	0.596143557344082	-0.801803394630022	0.0921726897306273	0.320686755737371	-0.255475309908169	-0.46673370062162	-0.410809031906349	-0.391021446223069	1.28502526443289	-0.447304996243706	-2.43452781819566	-0.917432374809398	-0.558547011843231	-0.45347659996732	-0.234650575138508	-1.02338002279395	-0.147111451120501	-0.270018741434541
0.0	-0.954579214370568	-0.0245605109191161	-0.868845045683788	-0.148814043315407	-1.86596678059963	-1.3646673252162	-0.445266969649899	-0.183459407937103	-0.612405194599836	-0.135150000270872	-1.00570232082371	-1.41026863720768	-0.149201282146881	-0.203187226567308	-0.0876208058924377	-0.0818604926760896	-0.0973623421847232	1.09623388891976	-0.321396846309104	1.30460079205844	-1.10333720846053	-0.511312871619731	0.368830843245746	-0.801217800357689	-0.331592070709149	-0.990002018644543	-0.433583624653748	-0.844441520750953	-1.63686796179311	-1.40956305279816	-0.144818339160618	0.232622992833316	1.20170021075911	-0.729250024774049	0.355400583143717	-0.255475309908169	-1.49092689480474	4.91496070900904	0.974784925225597	1.01910528509845	-0.447304996243706	-0.24337444435948	-0.917432374809398	-0.856403761500536	-0.45347659996732	-0.832508104689769	2.67568281574848	-1.23365415086828	-0.270018741434541
0.0	-0.344059265142088	-0.178041965563341	-0.972984129631603	-0.148814043315407	-0.222793213423248	-0.509704611344124	-0.445266969649899	-0.183459407937103	1.08881746113874	-0.135150000270872	-0.29339982560803	-0.619920879919219	-0.149201282146881	-0.203187226567308	-0.0876208058924377	-0.0818604926760896	-0.0973623421847232	0.354968812323267	-0.160046006093101	-0.243206096315903	-0.0908376132668707	-0.511312871619731	-0.507003606270826	-0.794057309483016	-0.129506380468665	-0.0694203091667131	-1.0717468150463	-0.844441520750953	-0.0660795060311043	0.231777361287966	-0.144818339160618	-0.454450990906238	1.0059343475918	0.578205758043242	0.881092624802537	-0.255475309908169	0.134886111563113	-0.410809031906349	0.241889897160696	-0.9164119670727	-0.447304996243706	-0.777596570450156	0.802693096375355	-0.228260035832103	-0.45347659996732	1.01559178773222	0.235987777900056	-0.790918032612408	-0.270018741434541
1.0	-1.1738156154833	0.509581305443959	0.0388188983536475	-0.148814043315407	-0.419907988732782	-0.604187765006088	-0.445266969649899	-0.183459407937103	-0.157025229017003	-0.135150000270872	-0.48193987688095	-0.517764204083219	-0.149201282146881	-0.203187226567308	-0.0876208058924377	-0.0818604926760896	-0.0973623421847232	-0.127109627204055	-0.0779166110717291	0.0221292461812823	0.287334278920436	-0.511312871619731	-0.684379994562621	0.259646333494538	-1.14428864947673	-0.136514423338338	-0.380940085019008	0.0774772217132257	0.114549507314207	1.01343745588855	-0.144818339160618	-0.402381931606203	1.46586917395247	-0.729250024774049	0.845315357450252	-0.255475309908169	-1.26257283000153	-0.410809031906349	0.683665372241441	-0.121242874166813	-0.447304996243706	-0.268144108946992	-0.917432374809398	-0.184685745195643	-0.45347659996732	-0.832508104689769	0.573758799196782	-1.96282065359516	-0.270018741434541
1.0	0.637595717233345	1.28880099090597	0.530230386595422	-0.148814043315407	-0.698717930486915	0.548508820893939	-0.445266969649899	-0.183459407937103	-0.0587085253403919	-0.135150000270872	-0.445367998437403	0.280836832319121	-0.149201282146881	-0.203187226567308	-0.0876208058924377	-0.0818604926760896	-0.0973623421847232	-0.514567460658102	-0.646547116392739	0.070217822416036	0.69205201531931	3.03200491769859	-0.41916348017544	-0.187818953050374	-0.170959258333814	-0.132133105682041	0.421258200390549	-0.844441520750953	-0.259798902696633	-1.89865312926106	-0.144818339160618	0.322355309798644	0.352190387983576	-0.729250024774049	0.483233060286484	-0.255475309908169	-1.43803303089404	-0.410809031906349	0.641660344235787	-0.390251381621266	-0.447304996243706	-1.15588248926169	-0.917432374809398	-0.779033480655585	-0.45347659996732	-0.832508104689769	1.24748064110492	0.522328595076379	-0.270018741434541
1.0	-0.33985787310736	0.304975277370068	-0.0415810660572309	-0.148814043315407	-0.536589257300739	-1.03400966321418	-0.445266969649899	-0.183459407937103	0.87337249251515	-0.135150000270872	-0.783033934200995	-0.487608896061898	-0.149201282146881	-0.203187226567308	-0.0876208058924377	-0.0818604926760896	5.1300445081877	0.745066244654415	1.29557173826572	-0.403027566854081	-0.741419884870647	0.885723942244814	-0.462632218019005	-0.495605169408936	0.224222691634557	0.625372003146228	0.478161591651221	-0.844441520750953	-0.107680148797863	-0.793736914807504	-0.144818339160618	-1.27961339967956	1.41227243806445	-0.729250024774049	1.1873650741263	-0.255475309908169	-1.85882843781276	-0.410809031906349	-0.260946132868959	0.299399442526228	-0.447304996243706	-1.59977565217219	0.19208004175339	-1.54614676904505	-0.45347659996732	-0.832508104689769	1.49956516584802	-2.02493297795172	-0.270018741434541
1.0	-0.376892484839901	-0.355620246495016	0.541827716412296	-0.148814043315407	0.664783341636146	0.978982541607518	0.995495512575749	-0.183459407937103	-0.206618420749974	-0.135150000270872	0.507280342823878	1.3137140050935	-0.149201282146881	-0.203187226567308	-0.0876208058924377	-0.0818604926760896	-0.0973623421847232	-0.527754846658595	0.0826705227201115	0.711935320209763	0.175526953484196	-0.511312871619731	1.08573242746807	0.612413407514818	0.0716264347220203	1.19356703804101	0.880796756896851	-0.21912949107256	0.486575695644031	-0.198969320893047	-0.144818339160618	1.24247522983456	-0.241941385204378	1.41221880502651	0.130490606821753	-0.255475309908169	-1.21167780880288	1.06721453690018	-0.434664425268535	0.805638188804581	-0.447304996243706	0.746096120028764	0.397434527860963	0.512888656149312	0.568526145870519	-0.228932839718202	-1.01804698757017	0.173272073143429	1.40408794949469
1.0	-1.80155636511255	-0.500824512203431	1.70274429016281	-0.148814043315407	1.38169331517349	1.66296017605225	-0.445266969649899	-0.183459407937103	0.553047466392744	-0.135150000270872	2.11679120950851	0.792262335104855	-0.149201282146881	-0.203187226567308	-0.0876208058924377	-0.0818604926760896	-0.0973623421847232	-0.896702181956616	-1.48657887743749	1.25651002519107	0.528135452216082	-0.511312871619731	0.940188860015698	0.21600129078593	0.948168607545155	-1.34890304931785	-1.53722656795532	-0.601609322336463	0.299682541119597	1.79520314422481	-0.144818339160618	1.7779256320019	-0.144859295265554	-0.729250024774049	1.16201528647883	-0.255475309908169	-1.35162036296317	-0.410809031906349	-0.131985354679098	0.776098477254986	-0.447304996243706	-0.969817690334856	0.380978874061325	0.423250882056148	-0.45347659996732	0.0609804137366526	-1.01909059318136	-0.654198764278311	-0.270018741434541
1.0	-0.531438390273898	-1.52937977037919	-1.0043223949853	-0.148814043315407	0.60290529222038	0.550794852369001	2.76673535583851	-0.183459407937103	0.180364918921015	-0.135150000270872	-0.384380756479881	-0.391651618017329	-0.149201282146881	-0.203187226567308	-0.0876208058924377	-0.0818604926760896	-0.0973623421847232	0.199683706858816	0.99925155181816	0.789746913400438	-1.26646447531375	-0.511312871619731	-0.0167295521413215	-1.26534048277721	-0.255922171950878	1.08659522223927	0.616588387837127	-0.844441520750953	-0.489160421116878	-0.311282654276721	-0.144818339160618	-0.29240734657632	0.529149914902345	0.86386079296605	-1.27242775357824	-0.255475309908169	0.347869013488867	-0.410809031906349	-1.59023933642681	-0.432248990288931	-0.447304996243706	1.10422128308825	1.01519348510731	-0.123360914225952	1.25341221076725	1.72721897315667	-0.0536211612951891	0.663024919929065	-0.270018741434541
1.0	0.959901915419577	-0.727812680737193	0.933531064382003	-0.148814043315407	1.73334148505494	0.0649706322172384	-0.445266969649899	-0.183459407937103	-1.11349510747032	-0.135150000270872	-0.0680822772438511	-0.204529147092785	-0.149201282146881	-0.203187226567308	-0.0876208058924377	-0.0818604926760896	-0.0973623421847232	-0.896702181956616	-0.133935221248023	-0.219086041622966	-0.75819770941756	-0.511312871619731	0.833698924300298	-0.0968945996969489	-0.0678029838027841	0.417126908264971	0.75656472226358	0.421914024641792	0.105149550955788	-0.641225470714021	-0.144818339160618	0.657244423044354	0.188471607035579	-0.729250024774049	0.640710401492945	-0.255475309908169	0.198653454203358	-0.410809031906349	-0.538547451310123	0.599511789523767	-0.447304996243706	-0.784689675287501	1.78568016070695	-0.874624413319458	-0.45347659996732	1.53917144642974	1.06282831910376	0.252183625862179	-0.270018741434541
1.0	0.421902405516903	0.786516603326132	1.0577100967831	-0.148814043315407	0.0375735359431255	-1.12868124384073	-0.445266969649899	-0.183459407937103	-0.816690840295137	-0.135150000270872	0.839451307239063	0.381160613010515	3.64599755302662	-0.203187226567308	-0.0876208058924377	-0.0818604926760896	-0.0973623421847232	0.264477162619291	-0.00656572699929163	-0.599571720391563	0.330975519177082	-0.511312871619731	-0.436754159250125	0.683037215262905	0.122907426041277	0.83433417465535	-0.171048618557413	-0.844441520750953	0.356321401784574	-0.135698884711742	-0.144818339160618	-0.0281376394349026	0.152046279650138	0.659937690899514	-1.27242775357824	-0.255475309908169	-0.66134126803607	-0.410809031906349	0.608082619637284	-0.438479987853817	-0.447304996243706	0.962983377008682	-0.0476348471067343	0.729716019673197	-0.45347659996732	0.581100719768803	-1.24681144152478	-1.41788132164443	-0.270018741434541
0.0	0.368183725740324	-0.762025557723544	-0.212160584766056	-0.148814043315407	-0.018270895311073	0.407585840749964	-0.445266969649899	-0.183459407937103	-1.11349510747032	-0.135150000270872	-0.216714813006394	-0.994719629561567	-0.149201282146881	-0.203187226567308	-0.0876208058924377	-0.0818604926760896	-0.0973623421847232	0.297089376976595	2.06929095590593	-1.61833055647994	-0.968167291685625	-0.511312871619731	0.402860757839504	-0.67633945606449	0.138484918948417	1.79511633613865	1.23607084550263	2.32375904367175	-0.566525073401707	-0.61321203387477	-0.144818339160618	1.61391162610833	0.923068727076583	-0.729250024774049	-1.27242775357824	-0.255475309908169	-0.0464068860084614	-0.410809031906349	-0.179914219802453	0.371947609549649	-0.447304996243706	0.760619723628185	-0.917432374809398	-0.154352287251754	-0.45347659996732	-0.832508104689769	1.04607690467467	1.59240900257374	-0.270018741434541
0.0	0.3940668210757	0.220332694734823	0.532478842953148	-0.148814043315407	1.0187409797401	-0.25441270738655	-0.445266969649899	-0.183459407937103	-1.11349510747032	-0.135150000270872	-0.581017477482663	-0.229435590724487	-0.149201282146881	-0.203187226567308	-0.0876208058924377	-0.0818604926760896	-0.0973623421847232	-0.896702181956616	-1.65184976042071	0.0845932943065201	-1.07842054238272	-0.511312871619731	-0.717857854871014	-1.22103515050287	-0.549035363579756	0.784169358022099	-0.767244007935641	-0.499582397082853	-0.569714523444714	0.23213140143172	-0.144818339160618	2.00550030709179	0.0623577247337128	-0.729250024774049	-0.177358015770678	-0.255475309908169	1.01034802659214	-0.410809031906349	-0.99596146322299	0.280393915125218	-0.447304996243706	0.70946405231486	-0.917432374809398	-0.210351211956275	-0.45347659996732	-0.832508104689769	-1.5946627425432	-1.06486810227615	-0.270018741434541
1.0	0.00222725203851294	0.066829504202554	0.199498253478999	-0.148814043315407	-0.0525872134560956	-1.3646673252162	-0.445266969649899	-0.183459407937103	-1.11349510747032	-0.135150000270872	-0.715741524667929	-0.167888600870938	-0.149201282146881	-0.203187226567308	-0.0876208058924377	-0.0818604926760896	-0.0973623421847232	-0.529464782874243	-0.453858426141123	0.719147854077644	-0.66689127183468	-0.511312871619731	-1.14071549530691	-0.506081250073898	-0.820619551304729	-0.0856143023916138	-2.62530075559687	-0.844441520750953	-0.532466695904224	0.781210731687811	-0.144818339160618	0.718727650681349	-0.540446760738575	1.08662049167151	-1.27242775357824	-0.255475309908169	0.312139036058409	-0.410809031906349	0.675616166817818	-0.581660879355996	-0.447304996243706	1.09337567895257	0.510878325042833	0.245559611480274	-0.45347659996732	-0.832508104689769	-0.527085101437527	-0.735181445202043	-0.270018741434541
1.0	0.411049814034061	-2.0539721503781	-1.49233957090414	-0.148814043315407	0.530418360626693	0.706713099760298	-0.445266969649899	-0.183459407937103	0.854990297594334	-0.135150000270872	-0.266365644419473	-0.557418282684349	-0.149201282146881	-0.203187226567308	-0.0876208058924377	-0.0818604926760896	-0.0973623421847232	-0.896702181956616	-0.322103685697403	0.469420021416871	-0.241669726474573	1.30014586855294	-1.10035118442467	0.142727046502175	0.610060681018728	-0.304021638764514	-0.283658475875168	-0.562815462511516	-0.392265124945392	-1.44170243417412	-0.144818339160618	-0.625165785389235	-0.431419976602097	-0.729250024774049	-0.015364665569358	-0.255475309908169	-1.51770216877371	2.95256052610146	0.464705269270491	-0.129355913583966	-0.447304996243706	-0.817332906095481	0.368112344626132	-0.342835909958771	0.661742375846852	-0.832508104689769	-0.775605920190684	-0.201833709069111	-0.270018741434541
1.0	1.08937568143888	0.121217200331167	0.228907456213134	-0.148814043315407	1.04640545805904	-0.151334925233534	0.103239292294383	-0.183459407937103	0.0937075213582214	-0.135150000270872	0.905744091353415	0.328215486823798	-0.149201282146881	-0.203187226567308	-0.0876208058924377	-0.0818604926760896	-0.0973623421847232	1.34059394882893	0.689909935107072	-0.864174960859626	0.828301244382728	0.375832366372246	0.463395496493697	0.737624497303748	0.20997256867205	0.584505020656153	0.213346919621766	0.0428775100997379	0.764415990199476	-0.442749274200539	-0.144818339160618	-0.663401240822175	-1.13883252220324	1.0059645457072	-0.125715940103823	-0.255475309908169	-0.206030419776072	1.79626418090391	0.317044340621518	-0.966199569906424	1.06416380497521	0.428831320546576	0.539534872821233	-0.69874075135451	-0.45347659996732	0.266228778603101	-0.1846931214373	-0.653194284789203	-0.270018741434541
0.0	0.20884761932182	1.28013576952997	0.568921505810606	-0.148814043315407	-0.542782498665144	1.21616458785106	0.414337093025898	-0.183459407937103	0.422219471948897	-0.135150000270872	-1.51382084766183	1.22706462812563	-0.149201282146881	-0.203187226567308	-0.0876208058924377	-0.0818604926760896	-0.0973623421847232	-0.152215059760024	0.928667731044391	1.65155178152015	0.215500786749219	1.8692257877335	-0.4067609667011	0.0511957584280411	-0.132750660478847	0.0326791562428587	-0.535553860078213	1.62583390223509	-1.40364167982856	-0.121054883755005	-0.144818339160618	-0.500049686395764	-0.0739348357405942	0.248053818940771	-1.27242775357824	-0.255475309908169	-0.0906410443878971	-0.410809031906349	0.653204021575682	-0.549439990991388	-0.447304996243706	-0.911321178532426	0.0730745460650041	-0.499012840670433	2.17987475107448	-0.832508104689769	-0.134079631328196	0.680882467234854	-0.270018741434541
1.0	-0.707707709019587	-0.0551430972044945	1.06231713530359	-0.148814043315407	0.214240968494608	-0.138119132560021	3.75179677993185	-0.183459407937103	1.02733792397504	-0.135150000270872	0.732056470245971	-0.620771427759297	-0.149201282146881	-0.203187226567308	-0.0876208058924377	-0.0818604926760896	-0.0973623421847232	-0.896702181956616	-0.0021487084503358	-0.341438712205168	0.271680027568781	-0.511312871619731	0.283221986260013	0.518205298465543	1.08375884146594	-0.141132455949383	-0.430186589819572	-0.261379792561615	0.610500593917197	0.606877045034239	-0.144818339160618	0.235283936401256	-0.075717469097237	-0.729250024774049	-1.27242775357824	-0.255475309908169	0.0917048303944651	-0.410809031906349	0.688459130655772	-0.182190050223798	0.495477700245484	-0.116965697278766	0.940285541085909	0.874713370511528	-0.45347659996732	-0.832508104689769	-0.212533012987342	0.300947232980111	-0.270018741434541
1.0	0.728436119377035	1.49296763319284	0.713955298562848	-0.148814043315407	0.766154149025076	-0.326773828746775	-0.445266969649899	-0.183459407937103	-0.297715863824784	-0.135150000270872	0.516683210308552	1.05188927950064	-0.149201282146881	-0.203187226567308	-0.0876208058924377	-0.0818604926760896	-0.0973623421847232	1.89637162417297	-1.25917617526756	-1.15995741700528	-0.101749476031761	-0.511312871619731	0.0373865343256591	0.0868107476721326	0.87646350400194	-0.868977413887951	-0.627027473068942	-0.414291125701759	0.460055846565261	-1.01325700212322	-0.144818339160618	0.703632989439374	-1.90823344454823	-0.729250024774049	0.986330501816423	-0.255475309908169	0.368794349809778	-0.410809031906349	-2.28071139676128	-0.692264453736173	-0.447304996243706	-1.38979756064496	1.9017711131583	-1.33895460062629	1.24426625132209	1.21654441142684	-0.281501089750295	-0.364905967600806	-0.270018741434541
1.0	0.307349847372392	0.0304907000867563	1.092429179092	-0.148814043315407	-0.262644517762162	0.161779362832396	-0.445266969649899	-0.183459407937103	0.0957715069033237	-0.135150000270872	0.619913430449224	0.157377899060204	-0.149201282146881	-0.203187226567308	-0.0876208058924377	-0.0818604926760896	-0.0973623421847232	-0.896702181956616	-0.522084881840303	-0.175331086989065	0.50864271676402	2.22233573015943	0.87544995640954	1.03084297078759	-0.0409085000745778	-0.311935347865189	0.0535022816394709	0.229304903002809	0.15536021673481	0.649593069253057	-0.144818339160618	0.331787906542096	-0.0785041243071001	0.070304781830022	0.673502863473469	-0.255475309908169	1.26643665835858	-0.410809031906349	1.00660327749186	0.893430613355549	-0.447304996243706	0.182780624975775	0.221981989050002	1.52538606359877	-0.45347659996732	-0.832508104689769	-0.31809851836752	0.357269829475354	-0.270018741434541
1.0	1.86667844105106	1.56431789365317	1.85393696273241	3.72799989773525	-0.319575872167825	0.853103211420123	-0.445266969649899	-0.183459407937103	0.220960104584521	-0.135150000270872	1.72318682690204	0.818811333308511	-0.149201282146881	-0.203187226567308	-0.0876208058924377	-0.0818604926760896	-0.0973623421847232	-0.363107470396879	-0.589097366434065	-1.66298793141188	1.33109132782657	-0.511312871619731	0.835976490105962	1.36827571630348	2.93565931552807	0.849385507146644	-0.0178126565484908	1.52611137127877	0.737947797690874	-0.970407247031674	-0.144818339160618	0.740507383904281	-0.807235484286535	1.78437163626612	1.03251965137474	-0.255475309908169	-1.09619562656263	2.33285445548958	1.96262951918323	0.878233636776372	-0.447304996243706	-1.07130165599868	1.26339227417961	1.22552857398186	-0.45347659996732	0.99698554085935	0.647811488654461	-0.184389227232944	-0.270018741434541
1.0	-0.248479531058388	-0.225464247467309	0.186934698172951	-0.148814043315407	0.536315877647618	-0.358079797495933	-0.445266969649899	-0.183459407937103	0.436757281444997	-0.135150000270872	-0.282199459641196	-0.402888131009613	-0.149201282146881	-0.203187226567308	-0.0876208058924377	-0.0818604926760896	-0.0973623421847232	-0.896702181956616	0.312499404219248	0.137253888001358	-0.531661872189533	-0.511312871619731	-0.758540818646363	-1.09136867318893	-0.244782071288139	0.408160500879047	-1.06213844268654	-0.0593945736158681	0.658873144803042	1.62860956303889	-0.144818339160618	0.507811891843142	1.07997540387416	-0.729250024774049	-0.175537007240004	-0.255475309908169	-0.24939298257938	-0.410809031906349	-0.370132640865708	-0.144613797951536	-0.447304996243706	-0.753882027195485	-0.917432374809398	0.320319857316158	-0.45347659996732	-0.832508104689769	-0.366598333654973	-0.496357487349415	-0.270018741434541
1.0	1.2147263739067	0.0522299888176636	0.0825845864637872	-0.148814043315407	-1.0469942953063	0.658142365257729	-0.445266969649899	-0.183459407937103	0.458011937546372	-0.135150000270872	-0.285062403751809	1.04885064483491	-0.149201282146881	-0.203187226567308	-0.0876208058924377	-0.0818604926760896	-0.0973623421847232	-0.896702181956616	0.163160674099446	-0.515516455144708	-0.58039033298056	-0.511312871619731	0.386330438485919	-0.601020126177049	0.836286446398821	1.1480426267647	0.511449320080149	-0.844441520750953	0.503715816879345	0.0146961274866528	-0.144818339160618	0.624833044636134	-0.634698378537029	-0.729250024774049	0.363376081995147	-0.255475309908169	-0.183641054952484	-0.410809031906349	-0.657130373148653	1.24844739620516	2.02532816925026	-0.278308633654821	0.880195105048678	0.202169463515588	4.64511669534349	-0.832508104689769	1.33453457288899	-0.371945747214033	-0.270018741434541
1.0	-0.592366532706189	0.865671242396103	0.0886684548367472	-0.148814043315407	-1.86596678059963	-0.278787499361585	-0.445266969649899	-0.183459407937103	-0.480158551098617	-0.135150000270872	-0.632503855600599	-0.450053108517567	-0.149201282146881	-0.203187226567308	-0.0876208058924377	-0.0818604926760896	-0.0973623421847232	0.0319535402716633	0.380909375440278	0.292106532473364	0.287252504020415	2.01704649294215	-1.11262947873437	-0.0463522820716651	-0.508411973433158	-0.316076172665498	0.0145403447868116	-0.345203705065509	-0.898435815547998	-0.137716744716323	-0.144818339160618	-0.782332900778307	0.792319931443963	0.866468976158226	-1.27242775357824	-0.255475309908169	-1.16039515880717	-0.410809031906349	1.14416480702238	-1.8837730290127	-0.447304996243706	-0.52437701510809	-0.917432374809398	-1.19068332877604	-0.45347659996732	-0.832508104689769	-0.649424269981923	-1.03267422399518	-0.270018741434541
1.0	1.16516128245043	0.593574650801808	-0.276228597848262	-0.148814043315407	-0.579569063455961	0.407772681900386	3.20019484453935	-0.183459407937103	1.66942488133243	-0.135150000270872	0.28667314143171	0.426684739158228	-0.149201282146881	-0.203187226567308	-0.0876208058924377	-0.0818604926760896	-0.0973623421847232	-0.641117795310672	0.410944023346516	-0.181049242377577	-0.351235285801887	-0.511312871619731	-0.172808128902611	-0.702727041667998	0.478481305782549	0.160742282156161	-0.281180342688758	-0.844441520750953	0.0235581036265022	-0.00358683303375404	-0.144818339160618	-0.207475316574138	-0.289133605991369	0.544968820682548	1.94341304674322	-0.255475309908169	0.13776782415115	-0.410809031906349	-0.187835544930603	-1.03594059175273	-0.447304996243706	-1.12233126682548	2.07019420811083	0.445517368830168	1.84881833153039	-0.832508104689769	0.460402419613675	0.49006059021494	-0.270018741434541
0.0	1.62263618399488	0.264021597165081	1.85374191180753	-0.148814043315407	-1.40113678241188	1.43903555185738	-0.445266969649899	-0.183459407937103	-1.11349510747032	-0.135150000270872	0.177964654968724	0.88362356565508	-0.149201282146881	-0.203187226567308	-0.0876208058924377	-0.0818604926760896	-0.0973623421847232	2.32782890791346	0.790275439266615	-1.14542273196466	-0.212324671497678	-0.511312871619731	0.206833224490235	0.136390662522849	-0.6928630179455	-0.125203842724763	1.56032246242687	-0.844441520750953	-2.05221382320984	-0.115616919025455	-0.144818339160618	1.58237319494431	-0.372560775131129	-0.729250024774049	0.659801332514826	-0.255475309908169	0.000463975622283181	-0.410809031906349	1.13363271434195	0.853008638881756	1.69713057324461	0.657946152881484	-0.917432374809398	-0.306793195048486	-0.45347659996732	0.530933050712271	0.78210144527261	-0.786319161922629	-0.270018741434541
1.0	-0.0690261449899336	0.394859529846596	1.33965444042791	-0.148814043315407	-0.199279074965246	-1.3646673252162	-0.445266969649899	-0.183459407937103	0.649042001740272	-0.135150000270872	0.798988494969913	0.464572787884499	-0.149201282146881	1.75224631874042	-0.0876208058924377	-0.0818604926760896	-0.0973623421847232	-0.896702181956616	1.09173500720438	-0.331913735344236	-0.0273370137832379	1.96643671695867	0.256950655930495	-0.463955323527617	0.546087519325847	0.10778597452529	-0.907328183697742	-0.0798173090497277	0.245654818675319	-0.852875054737645	-0.144818339160618	0.300521987664794	-0.00752915183560669	0.38467893290312	0.584102929688422	-0.255475309908169	-1.35385005292369	-0.410809031906349	-0.140052086205658	-0.273904537057441	-0.447304996243706	-0.205100114848037	0.827308431786378	-1.12308134176835	-0.45347659996732	0.656719311373831	-0.632787389593713	-1.76044940468305	-0.270018741434541
1.0	-1.80155636511255	-2.76743366790657	-1.51352218209118	-0.148814043315407	-1.26883074577363	1.6597346294283	-0.445266969649899	-0.183459407937103	-1.11349510747032	-0.135150000270872	-0.082929969373863	-3.54821474069864	-0.149201282146881	-0.203187226567308	-0.0876208058924377	-0.0818604926760896	-0.0973623421847232	-0.896702181956616	0.124681687593511	0.79719614220979	-1.32277738642506	-0.511312871619731	-3.0036303745781	-3.32817848343889	-4.48969264677403	-2.39735386328717	-0.294280103946588	-0.30853137603394	-1.38719693735115	-1.89865312926106	-0.144818339160618	-2.71904193598335	1.80102059809075	-0.729250024774049	-1.27242775357824	-0.255475309908169	0.974803731071684	-0.410809031906349	-0.514349182744545	0.249810225043209	-0.447304996243706	2.22532523799347	1.73093069735137	-0.191239085559883	-0.45347659996732	-0.201349732052844	-0.51234668660472	0.961573954815959	-0.270018741434541
0.0	-1.80155636511255	-0.52037534012427	0.453767695864029	-0.148814043315407	1.70120772196793	0.245003980778432	-0.445266969649899	-0.183459407937103	-0.825685290450967	-0.135150000270872	-0.547269604690321	0.678011644983325	-0.149201282146881	-0.203187226567308	-0.0876208058924377	-0.0818604926760896	-0.0973623421847232	-0.896702181956616	1.84008242871483	-0.04536836535936	-1.10136554004683	-0.511312871619731	-0.623717545958895	-1.29231271758253	0.449407092047395	0.308226903222082	1.10485183358689	1.21550137681492	0.433678343449345	-1.50250879957264	-0.144818339160618	0.780985795929428	0.124408637108476	-0.729250024774049	-1.27242775357824	-0.255475309908169	2.0553155087011	-0.410809031906349	-0.527632180903468	-1.8837730290127	-0.447304996243706	0.573240986655548	-0.917432374809398	-0.789285685307356	-0.45347659996732	1.61532885821554	1.08456927836455	-0.212877637635945	-0.270018741434541
1.0	0.81693810469801	-0.831862584236093	1.0303764591567	-0.148814043315407	-0.684399983934845	-0.721535376075493	-0.445266969649899	-0.183459407937103	-0.962535873122743	-0.135150000270872	0.0610366967354736	0.656485818247834	-0.149201282146881	-0.203187226567308	-0.0876208058924377	-0.0818604926760896	-0.0973623421847232	-0.896702181956616	0.336127783108853	1.22355919864939	0.0657887461512435	-0.511312871619731	-1.40827809160559	0.160760655566394	-1.79667902742259	0.0795960727204956	-0.635942467564254	-0.687948193027494	-0.256310396798622	0.222867872632664	-0.144818339160618	0.780166152228351	0.230729040101679	-0.112802625344628	-0.220291406181012	-0.255475309908169	-0.459269791745952	-0.410809031906349	-0.276863086424059	0.304503849552441	0.420828758488437	0.552821767085983	-0.917432374809398	0.0543003030415576	-0.45347659996732	1.37496223168556	-0.851681137413325	-0.565783038796384	-0.270018741434541
0.0	-1.80155636511255	-2.76743366790657	-2.0002443153526	-0.148814043315407	-1.86596678059963	-1.3646673252162	-0.445266969649899	-0.183459407937103	-1.11349510747032	-0.135150000270872	0.213089835744807	-2.0469663268595	-0.149201282146881	-0.203187226567308	-0.0876208058924377	-0.0818604926760896	-0.0973623421847232	0.812344474216422	-0.510889407554713	-0.114225250229928	-1.39478424009504	-0.511312871619731	-0.108660861486331	0.571910834764552	-0.0838321374593708	-2.39735386328717	1.21112509199823	-0.844441520750953	-0.178954199840199	0.733930007916277	-0.144818339160618	0.279999705214823	-1.27795023783283	-0.729250024774049	-1.27242775357824	-0.255475309908169	1.45803183500087	-0.410809031906349	-0.461731983668604	0.273966361250632	-0.447304996243706	1.05440888894805	1.64331047427615	0.0180592840449032	-0.45347659996732	-0.832508104689769	-0.549629276931887	1.0025480181619	-0.270018741434541
0.0	0.293210458661895	-0.718270008950607	-0.893474021031071	-0.148814043315407	-1.86596678059963	0.623971586986185	0.572121345411834	-0.183459407937103	1.15915462626124	-0.135150000270872	0.944554480050919	0.514133147307294	-0.149201282146881	-0.203187226567308	-0.0876208058924377	-0.0818604926760896	-0.0973623421847232	-0.382087903131487	0.244496461781998	0.227682187043007	-0.0128567295274807	2.7035059879358	-0.27837789589878	-2.60472335151532	-0.647443483726704	-0.218567794208529	0.190077648777635	0.147639498082035	-1.14271848397662	-0.166957574883966	-0.144818339160618	-2.51315785436262	2.46718553437749	-0.729250024774049	-1.27242775357824	-0.255475309908169	1.47162206921059	-0.410809031906349	-1.08756505493659	-0.493447203181421	1.95953444199609	0.0532784999959388	-0.917432374809398	0.432739899079293	-0.45347659996732	-0.832508104689769	-0.900523308856277	1.64103457846589	-0.270018741434541
1.0	1.30033277292001	-0.658918472223232	-2.0002443153526	-0.148814043315407	-1.86596678059963	-0.107753861830434	-0.445266969649899	-0.183459407937103	-1.11349510747032	-0.135150000270872	0.0409403611553565	-2.11823293470686	-0.149201282146881	-0.203187226567308	-0.0876208058924377	-0.0818604926760896	-0.0973623421847232	0.813632429177187	1.80664550891179	-0.60344496380751	-1.13437237984054	-0.511312871619731	-2.16278918900673	0.383336015024213	0.0620999243105411	1.16137746414268	0.914947416483594	-0.844441520750953	1.29828847808929	-0.97466186511979	-0.144818339160618	0.235639239530135	-0.637382692517589	-0.729250024774049	-1.27242775357824	-0.255475309908169	-1.07511084575068	-0.410809031906349	-0.447935836340612	-1.8837730290127	-0.447304996243706	0.609729859709086	-0.917432374809398	-0.798514933587162	-0.45347659996732	-0.832508104689769	-0.365190022467846	-1.11291793402685	-0.270018741434541
0.0	1.12784981218019	-1.58311862164188	-0.426954272597601	-0.148814043315407	-0.0503531805761536	-1.3646673252162	-0.445266969649899	-0.183459407937103	1.93788755515113	-0.135150000270872	-2.0086172740585	-1.21337709857765	-0.149201282146881	-0.203187226567308	-0.0876208058924377	-0.0818604926760896	-0.0973623421847232	-0.896702181956616	0.492244383554162	1.29900446367493	-1.93617415283118	-0.511312871619731	-0.0551603056941952	-2.86953038947488	-0.822228352778024	-0.79054550668955	0.488238002107524	-0.844441520750953	-0.819270799791983	0.210690457638108	-0.144818339160618	-3.33571817797818	1.90772125432959	-0.729250024774049	-1.27242775357824	-0.255475309908169	0.348719461358695	-0.410809031906349	-2.07863179763003	-0.175785554032941	-0.447304996243706	0.411010367383667	-0.917432374809398	-1.59202520751849	-0.45347659996732	-0.832508104689769	0.0908184964176545	-2.41065552299782	-0.270018741434541
1.0	-0.366134986619566	-0.0212252098917648	1.14572201755329	-0.148814043315407	-0.811201586673606	0.405785530007844	-0.445266969649899	-0.183459407937103	0.0981036556888129	-0.135150000270872	-2.09281694073613	-0.204580780388668	-0.149201282146881	-0.203187226567308	-0.0876208058924377	-0.0818604926760896	-0.0973623421847232	2.81018985137107	-0.439850799166915	1.03822534020129	-0.0465892952369283	-0.511312871619731	-1.18556856077849	-1.99185045005749	-0.648984408331301	0.561285670721538	-0.720624669397861	-0.844441520750953	-1.54303530340869	-0.341100417895553	-0.144818339160618	-1.30115019580182	0.71252924592248	-0.729250024774049	0.141083906739197	7.535224396605	-0.873964513476043	-0.410809031906349	-0.587930665400567	-0.868710520577587	0.884283825839597	-1.60380170045959	-0.13102172410722	-2.68456711046722	-0.45347659996732	-0.832508104689769	0.65402883060065	-1.52205776663466	-0.270018741434541
1.0	-0.171969098729993	-0.276028157893648	-1.08253341218818	-0.148814043315407	1.2698787033644	-0.661349671631648	-0.445266969649899	-0.183459407937103	-1.11349510747032	-0.135150000270872	-0.00196026895492359	-0.996464865013938	-0.149201282146881	-0.203187226567308	-0.0876208058924377	-0.0818604926760896	-0.0973623421847232	-0.896702181956616	-0.333836171432669	0.185030197234353	0.0525803283346787	-0.511312871619731	-0.773310042123464	-0.736778116188046	-0.846203805633537	0.299067811760031	-0.580290934572742	-0.126639346411634	-0.217830635158653	0.98486963865202	-0.144818339160618	0.925957815165777	1.52572713144629	-0.729250024774049	0.0513328833910689	-0.255475309908169	-0.131914181795374	-0.410809031906349	-0.81290418016112	0.279753101247173	-0.447304996243706	-0.871001517739504	0.723639953132614	0.124922058483354	-0.45347659996732	0.824467457884758	-1.5946627425432	-1.25648257647736	3.52120710954832
1.0	-1.80155636511255	0.361089554284679	0.417520972907455	-0.148814043315407	0.514387020987076	0.701957778501666	4.53562277855787	-0.183459407937103	1.47604595835636	-0.135150000270872	0.570875881028198	1.02993705211902	-0.149201282146881	-0.203187226567308	-0.0876208058924377	-0.0818604926760896	-0.0973623421847232	-0.545083969757218	0.760400633337208	0.474614757207758	1.09359116898145	-0.511312871619731	1.35475791327484	0.467342184150925	0.878539486284587	-0.0602213719737829	-1.74173764596628	-0.844441520750953	-0.649258247844888	-0.49860084973702	-0.144818339160618	-1.08570099009628	1.33276026305186	-0.729250024774049	-0.715344733380844	-0.255475309908169	-1.25654656851299	-0.410809031906349	0.107737331150832	-1.8837730290127	-0.447304996243706	0.137431715740917	-0.114839370088162	1.41342586708279	0.918682215509959	1.15540043506366	-0.827702337531907	0.315673280458001	-0.270018741434541
1.0	-0.072644760251727	-0.0984497367246895	0.900659068595709	-0.148814043315407	1.50411312219787	-1.3646673252162	-0.445266969649899	-0.183459407937103	-1.11349510747032	-0.135150000270872	0.822575112546284	2.28123609845922	-0.149201282146881	-0.203187226567308	-0.0876208058924377	-0.0818604926760896	-0.0973623421847232	1.00993607534892	-0.765954114873181	1.70540908993389	0.146277340881237	-0.511312871619731	1.11088115665808	0.662573356792232	-0.111732685251668	0.659073887477671	0.486082167107416	1.72229282018805	0.492909199306475	-0.465734068291323	-0.144818339160618	0.739649979195494	-2.2756703424675	1.9214592391025	-1.27242775357824	-0.255475309908169	0.251140225521336	-0.410809031906349	2.09526130714558	1.77861907556713	-0.447304996243706	0.781623019584161	-0.917432374809398	0.852916131062861	-0.45347659996732	0.729685760006478	-0.623573784687836	-1.12776534934904	-0.270018741434541
1.0	-1.80155636511255	0.4490563927943	0.397242125074715	-0.148814043315407	-1.01044406801565	-1.06744787366573	-0.445266969649899	-0.183459407937103	-1.11349510747032	-0.135150000270872	-2.14403850607386	0.642986004848422	-0.149201282146881	-0.203187226567308	-0.0876208058924377	-0.0818604926760896	-0.0973623421847232	-0.343951157889201	0.74250700385518	1.73923308542137	-0.572577371238224	-0.511312871619731	-0.188745478884109	1.15745093801042	-0.735100642138281	0.778908693242684	-0.622534759689021	-0.844441520750953	-0.515572059959566	0.00655547120643257	-0.144818339160618	-1.51857132053042	-0.0143065012099055	-0.729250024774049	0.329490836663912	-0.255475309908169	-0.581147712610039	-0.410809031906349	0.153472812992378	-0.399424394207877	-0.447304996243706	1.00959608261536	0.720781334824925	-0.523074310678867	-0.45347659996732	0.269819281606699	0.816125703824352	-0.93254580920199	-0.270018741434541
1.0	-1.80155636511255	1.09166758161725	1.35114445351898	4.68014580539518	1.22790271767024	-0.206993902932256	-0.445266969649899	-0.183459407937103	1.55493616532	-0.135150000270872	-1.4022907436652	0.449251832183355	12.0351024423457	-0.203187226567308	-0.0876208058924377	-0.0818604926760896	-0.0973623421847232	-0.510675768560635	0.154816340923586	1.83953316065891	-1.77812613333418	-0.511312871619731	-0.439326976023978	-0.421271876328197	-2.02911925149138	-2.39735386328717	-0.135130893362387	-0.844441520750953	-1.07301536061674	2.28773388011054	-0.144818339160618	-1.45835406490829	2.87877287547866	1.17641983458452	-1.27242775357824	-0.255475309908169	-1.46677667381798	-0.410809031906349	-0.449439629330079	-0.470202579979422	-0.447304996243706	-1.14359519248564	0.456262504155798	-1.13363777621631	-0.45347659996732	-0.832508104689769	-0.623805571544004	-0.423377560795326	-0.270018741434541
0.0	-1.80155636511255	-2.0379092694273	-2.0002443153526	-0.148814043315407	-0.175625061399534	3.20388997034546	1.71385628803265	-0.183459407937103	1.50763395494028	-0.135150000270872	0.180970250434522	-3.54821474069864	-0.149201282146881	-0.203187226567308	-0.0876208058924377	-0.0818604926760896	-0.0973623421847232	1.44974400695489	0.34596630700679	0.0337834412524356	-3.24308678140146	-0.511312871619731	2.82033974057782	-0.511902455938343	-1.56790846923834	0.816700671325921	0.373133393619937	0.826667701641634	-0.341978692145513	-1.29843454482935	-0.144818339160618	-1.34259553337089	-0.43431914423375	2.86545308917115	1.26139089012526	-0.255475309908169	0.687161918164045	-0.410809031906349	-2.19655741064732	-1.19389361724373	-0.447304996243706	0.425792436738108	1.67379570951831	-0.239915027689087	4.23772221291731	1.61381193868491	0.46887354423162	2.65981384545677	-0.270018741434541
1.0	1.13544648662012	0.0222667203197841	-1.31422110557618	-0.148814043315407	-0.188032190975501	-0.581685783295842	-0.445266969649899	-0.183459407937103	-0.784305569382202	-0.135150000270872	0.163425322578046	-0.00498879005739124	-0.149201282146881	-0.203187226567308	-0.0876208058924377	-0.0818604926760896	-0.0973623421847232	2.0215357959793	-0.212852490076433	-0.694885192907515	-0.334665250589431	3.38191718342221	-0.167666377967176	-0.129891731325528	0.547977684092507	-0.787491637741209	0.0638335120011649	-0.844441520750953	0.0974108787909782	-0.694012029741068	-0.144818339160618	-0.0501916246779262	-1.6978070832131	-0.729250024774049	2.72766813107033	-0.255475309908169	-0.174423585697092	-0.410809031906349	-1.67060387889063	0.0774129758827032	-0.447304996243706	-2.43452781819566	-0.917432374809398	-0.109964735977604	-0.45347659996732	-0.832508104689769	-1.5946627425432	-0.0895756556361468	-0.270018741434541
1.0	1.82302799606083	0.861413289664747	0.693401190159556	-0.148814043315407	-0.845127705956442	-1.3646673252162	-0.445266969649899	-0.183459407937103	-1.11349510747032	-0.135150000270872	1.39661045611108	1.24263832189201	-0.149201282146881	-0.203187226567308	-0.0876208058924377	-0.0818604926760896	-0.0973623421847232	-0.161725756140114	0.234659196820877	1.59705876653322	0.370991118738758	-0.511312871619731	0.638868115466575	0.62436230391723	0.859299318272583	0.322414986693136	1.06884553440861	-0.119200949569384	1.17626854321523	-1.36619009780005	-0.144818339160618	0.662993360522903	-0.0489231799151733	-0.729250024774049	1.14132122088397	-0.255475309908169	-0.15607667497974	0.923883477350637	0.687694051506519	-0.0670270518244724	-0.447304996243706	0.0902824589811764	-0.917432374809398	-0.627260228609024	-0.45347659996732	-0.832508104689769	-0.959702682093144	-0.709294834222427	-0.270018741434541
1.0	0.4532184921954	-0.362733797730525	0.0168719995978599	-0.148814043315407	0.396847249126242	1.64000491954215	-0.445266969649899	-0.183459407937103	0.4559713896148	-0.135150000270872	1.40687774139313	0.118118239301008	-0.149201282146881	-0.203187226567308	-0.0876208058924377	-0.0818604926760896	-0.0973623421847232	-0.896702181956616	0.804934066997792	-1.16533103277487	0.598350325513745	-0.511312871619731	2.00555447730552	0.707638925413602	0.96298066614573	0.661326899819022	0.163025042895011	0.758221216970313	0.690015443029374	-0.181909528813056	-0.144818339160618	-0.382159313797396	-0.569934647737356	0.0171167050963936	0.677416797181693	-0.255475309908169	0.764437246014058	2.52400093163537	-0.216482738078117	-0.653199890305174	3.48185975950578	0.418513421297634	-0.379416752839008	1.11857529404558	-0.45347659996732	-0.832508104689769	-0.0711899711407452	2.37738754002951	-0.270018741434541
1.0	0.829437523855392	0.873226341747735	-0.426888599884184	-0.148814043315407	0.0172054567431152	-1.3646673252162	-0.445266969649899	-0.183459407937103	-0.371312063066333	-0.135150000270872	-0.807188501494115	-0.226906650606197	-0.149201282146881	-0.203187226567308	-0.0876208058924377	-0.0818604926760896	-0.0973623421847232	-0.896702181956616	0.705597822682803	0.41905553642169	-0.743082869172823	-0.511312871619731	-0.72598233806009	-0.142152440143919	-0.174156916277614	-0.00141585771618781	0.893018699408705	-0.844441520750953	0.890015055976304	-1.08150769970146	-0.144818339160618	0.304451499511004	0.970290944216886	-0.729250024774049	-1.27242775357824	-0.255475309908169	-1.10341454738236	-0.410809031906349	-1.12073232594913	-0.618141752948283	-0.447304996243706	0.563951553285512	-0.432075819822824	-1.26039894881917	-0.45347659996732	-0.832508104689769	-0.656891852028405	-0.301124458315311	-0.270018741434541
1.0	-1.0323505591777	-0.643196506917857	1.59139780285578	-0.148814043315407	-1.86596678059963	-0.655627452709003	-0.445266969649899	-0.183459407937103	-1.11349510747032	-0.135150000270872	0.254298077115225	0.144785096068247	-0.149201282146881	-0.203187226567308	-0.0876208058924377	-0.0818604926760896	-0.0973623421847232	-0.557424426068699	-0.0215750756804726	1.10584783563042	-0.0637318543098618	-0.511312871619731	0.702425094269283	0.442714892620021	1.1138720281754	0.458226105050152	-0.278171715421132	-0.844441520750953	-0.992713897768856	-0.806413736932437	-0.144818339160618	0.967416267705338	-0.652736221483393	0.0333405747558631	1.46517960238156	-0.255475309908169	1.10781485333685	-0.410809031906349	1.15561118718564	0.429164584840824	-0.447304996243706	-1.36272734908154	-0.36772183802532	0.694280469232265	-0.45347659996732	0.605882825528831	-0.898983721327471	-0.00448274756465251	-0.270018741434541
1.0	-0.0605841750269628	0.0830404643210187	0.197958426418368	-0.148814043315407	-0.0563470736601572	-1.3646673252162	-0.445266969649899	-0.183459407937103	-1.11349510747032	-0.135150000270872	0.588017052871215	-2.71415196496062	-0.149201282146881	-0.203187226567308	-0.0876208058924377	-0.0818604926760896	-0.0973623421847232	-0.896702181956616	0.575195258584927	-1.28663684289669	0.306128692918044	-0.511312871619731	0.494757001702268	-1.04977194654203	0.304303837127995	-0.177399272979661	1.50419852893004	-0.844441520750953	-0.349754575506497	-0.578304625443751	-0.144818339160618	-0.0738297382506341	0.980244288138554	-0.729250024774049	0.288060206611222	2.50876763374705	-1.33991945330082	-0.410809031906349	0.747540752975726	0.157749172232348	-0.447304996243706	-0.397415831981464	-0.917432374809398	-0.0625449574115397	-0.45347659996732	0.77880121095306	0.95839529046877	-0.530119415111011	1.26037016422159
1.0	1.30727027457534	-0.142247393280847	0.507885621168734	-0.148814043315407	-0.230733357112977	-0.380131254946181	-0.445266969649899	-0.183459407937103	0.945912396468144	-0.135150000270872	0.968607385148328	-0.632049777086373	-0.149201282146881	-0.203187226567308	-0.0876208058924377	-0.0818604926760896	-0.0973623421847232	-0.896702181956616	-0.171187766583006	-0.232756275740892	0.17320936700838	-0.511312871619731	1.25628005941257	0.83715025172594	0.519530184179096	1.21437250031818	-0.0493638791426155	-0.844441520750953	0.209373037569181	0.00971090213264746	-0.144818339160618	-1.17317219827148	-0.500264126892505	0.571586741367353	0.508806513116508	-0.255475309908169	-0.758656776972293	-0.410809031906349	1.11127058650811	-0.336229572690324	-0.447304996243706	-0.132572710340755	0.128260445027551	1.0284598829854	-0.45347659996732	0.836920895126335	-0.448008711000513	0.790617930781304	-0.270018741434541
0.0	-0.392275060979947	0.833505121711105	0.348025851433102	-0.148814043315407	-1.86596678059963	-0.483427794024475	-0.445266969649899	-0.183459407937103	1.15637218772114	-0.135150000270872	-4.00336552641311	-0.804253012082936	-0.149201282146881	-0.203187226567308	-0.0876208058924377	-0.0818604926760896	-0.0973623421847232	-0.896702181956616	0.796607933268356	1.29424192143366	0.259409156605177	-0.511312871619731	-1.32004930198109	-0.299949856825823	-0.503344949445041	-0.944264761880817	-0.63245255226532	-0.0523742087504635	-1.15230175946426	0.604580670169968	-0.144818339160618	-0.0139227507952141	2.34656429040411	-0.729250024774049	-0.694450629616316	-0.255475309908169	-0.160547633051564	-0.410809031906349	-0.104309621593816	-1.8837730290127	0.553527777265616	0.689685483264678	-0.917432374809398	-1.74813599880845	-0.45347659996732	-0.832508104689769	2.41381805045356	-2.00965291950167	-0.270018741434541
0.0	-1.80155636511255	-2.76743366790657	-1.5821282482407	-0.148814043315407	-1.86596678059963	0.828965699505057	-0.445266969649899	-0.183459407937103	-0.79802399770801	-0.135150000270872	0.0703624729416382	1.83143840900306	-0.149201282146881	-0.203187226567308	-0.0876208058924377	-0.0818604926760896	-0.0973623421847232	-0.896702181956616	2.33103436894038	-1.42766548414481	-0.176609288401022	-0.511312871619731	-3.05837014195449	-0.383139202517701	-0.505836003650173	-2.39735386328717	2.75804148773286	-0.844441520750953	2.02292805677526	-1.89865312926106	-0.144818339160618	-3.33571817797818	0.864704365989174	-0.729250024774049	-1.27242775357824	-0.255475309908169	-2.28866102194469	-0.410809031906349	-2.67387434188159	-1.8837730290127	6.41992162671079	-2.43452781819566	-0.917432374809398	-0.578268408393643	-0.45347659996732	-0.832508104689769	1.69180095799222	2.16234024263558	-0.270018741434541
1.0	-0.0464957589872434	-1.47393867369688	-0.490278044866051	-0.148814043315407	0.266303880947799	1.87681048481797	-0.445266969649899	-0.183459407937103	1.44975510786869	-0.135150000270872	0.05764158118075	0.0825118985414546	-0.149201282146881	-0.203187226567308	10.4371118677867	-0.0818604926760896	-0.0973623421847232	1.08194201750532	0.619721294847522	-0.512744189252092	-0.875735234523784	-0.511312871619731	1.14417435331236	0.632854706375173	1.37506072010518	0.672758256886419	0.595624849903757	1.78886346569346	0.446098816890002	-0.103776909093841	-0.144818339160618	0.910180012036817	-0.26430390831709	0.460040661785802	-0.0969449139072462	-0.255475309908169	1.09525525719269	-0.410809031906349	-1.24528811244795	0.584007197196657	1.00430979961394	1.39564015477229	1.24662644159267	0.110997736829362	1.83481140227371	-0.217747065562486	-0.209981702900733	1.23345458243494	-0.270018741434541
1.0	-0.161361461581893	-0.177638937214935	0.604945433723053	-0.148814043315407	1.08131751657232	-1.3646673252162	-0.445266969649899	-0.183459407937103	-1.11349510747032	-0.135150000270872	1.29144804889397	1.32534425847543	-0.149201282146881	4.04218995729134	-0.0876208058924377	-0.0818604926760896	-0.0973623421847232	-0.450383941348505	0.879526260017382	1.35646798936267	0.555169810184557	-0.511312871619731	0.640743005821078	1.00175647548994	0.512156062410306	0.640958047762417	1.43082550600789	-0.844441520750953	1.28640832996629	-0.497265487507813	-0.144818339160618	0.531562602408013	-0.852248071647317	0.680798357975462	-1.27242775357824	-0.255475309908169	0.42986015646067	-0.410809031906349	0.624033795358003	-0.0526669300429456	-0.447304996243706	0.989555556090875	-0.917432374809398	-0.76699237874966	-0.45347659996732	1.36358480349973	-1.34417487846321	-1.14590931893486	-0.270018741434541
1.0	-0.252920144510096	-1.55021158595717	-0.197010087425204	-0.148814043315407	-1.07157586558526	0.196860388333723	4.10289862921232	-0.183459407937103	2.32276886695537	-0.135150000270872	0.459311948776783	0.301199334846935	-0.149201282146881	-0.203187226567308	-0.0876208058924377	-0.0818604926760896	-0.0973623421847232	0.55676875696571	1.40492347561408	-0.612222120468643	-1.6026685109757	-0.511312871619731	0.872880913053383	-1.97501394685751	0.602734592721095	0.214431520106015	1.1301474315739	-0.550422228587126	0.482125204569089	0.0895555105880491	-0.144818339160618	0.199465512881096	-0.871084890085803	-0.729250024774049	-1.27242775357824	-0.255475309908169	0.666634583264937	-0.410809031906349	-2.48736656043193	-0.357431164734556	-0.447304996243706	-0.379193372534892	-0.917432374809398	0.117385206006057	-0.45347659996732	1.04369943750102	0.155285027381601	2.32099860238819	-0.270018741434541
1.0	-0.794627221762398	-0.285076044247707	-0.0634810502609239	-0.148814043315407	1.15401176416425	-1.06289676850625	3.13326507709887	-0.183459407937103	0.705311303233274	-0.135150000270872	0.200718287261528	0.747326734936716	-0.149201282146881	-0.203187226567308	-0.0876208058924377	-0.0818604926760896	-0.0973623421847232	-0.896702181956616	-0.839484220623232	1.29841782669163	0.406278458207355	-0.511312871619731	-0.745537839147261	0.175740253534114	-0.862888318773862	-1.38785242028383	-2.37411816707826	-0.565529352218929	0.0971957217800376	0.737495042992499	-0.144818339160618	0.500218161656862	0.238695503627123	-0.0939266399834001	-1.27242775357824	-0.255475309908169	-0.0767251005837918	-0.410809031906349	0.753745934270349	1.11400270484345	-0.447304996243706	0.512129347834606	-0.00826194636704228	1.14303079853122	-0.45347659996732	-0.370099575451417	0.208912279692072	-0.540555039507231	3.50419934470328
1.0	0.175928774205071	-2.34916286922749	-0.284736054203595	-0.148814043315407	1.1953722078309	0.823805837061607	-0.445266969649899	-0.183459407937103	2.46376334671193	-0.135150000270872	0.907160096701042	-0.945991920563228	-0.149201282146881	-0.203187226567308	-0.0876208058924377	-0.0818604926760896	-0.0973623421847232	1.16664035371344	-0.270725932646016	-0.136937080176056	-0.0787741828165129	-0.511312871619731	2.50813846708287	1.33653211849839	0.625964600657527	1.34868792289446	-2.16277736122937	0.574418046116431	-0.369892066988737	1.13954596728883	-0.144818339160618	1.15698534142718	-0.959814185036088	-0.729250024774049	-0.685573858833147	-0.255475309908169	1.54262478148707	-0.410809031906349	0.351825258913954	1.23500275674286	-0.447304996243706	-0.434487337378889	-0.917432374809398	2.4015257437869	-0.45347659996732	-0.832508104689769	-1.01581784819482	2.7343905463089	-0.270018741434541
1.0	1.13675802425005	-0.507935557278649	-0.0927190035932934	-0.148814043315407	0.292936477877703	0.363374999935787	0.307952207047828	-0.183459407937103	0.25289792722975	-0.135150000270872	1.00207859015675	-0.214856272265632	-0.149201282146881	-0.203187226567308	-0.0876208058924377	-0.0818604926760896	-0.0973623421847232	1.78583606541342	0.113484643910599	-0.251804807021819	-0.0907887353066643	1.89312006467009	-0.465474971203159	0.0249622095903692	1.18748917582737	0.104214233811357	-0.778557759185172	-0.102442552423452	-1.1358668578312	0.773667240842849	-0.144818339160618	1.122659257576	-0.873250810492603	0.127102368739513	1.00189270897114	-0.255475309908169	0.680334205296954	-0.410809031906349	1.13327427612225	0.0950167756719582	-0.447304996243706	0.674797692679422	-0.917432374809398	-0.300350929286762	-0.45347659996732	-0.832508104689769	-0.458862059317046	0.0232289909630614	-0.270018741434541
1.0	-0.229389105698015	0.153906629981661	1.5156251478367	-0.148814043315407	1.41244667356612	1.40786724220898	-0.445266969649899	-0.183459407937103	0.979258084874286	-0.135150000270872	1.08680262679623	1.21330856709843	-0.149201282146881	-0.203187226567308	-0.0876208058924377	-0.0818604926760896	-0.0973623421847232	-0.321372649346312	-0.320070769285598	1.49586959795656	0.795277161328454	-0.511312871619731	1.90031727393137	0.87514163791128	-0.27242061008138	0.385098156855312	0.418039440535855	0.349720325825393	-0.208409094674704	-0.0234661958376043	-0.144818339160618	1.36300410926941	-0.709244779365598	0.393541816991651	-0.624547632395909	-0.255475309908169	-0.913791266107218	-0.410809031906349	-0.384040857578715	0.390777071264694	-0.447304996243706	0.434234439905005	0.534742191003485	1.06510699949719	-0.45347659996732	0.108695806732257	-1.0399524237042	1.13928748183341	-0.270018741434541
1.0	0.945585033555416	-0.839338113013354	0.10052088133255	-0.148814043315407	1.47165539797992	1.70264237807729	-0.445266969649899	-0.183459407937103	-0.690766685340111	-0.135150000270872	0.332385942172779	0.432040622845041	-0.149201282146881	-0.203187226567308	-0.0876208058924377	-0.0818604926760896	-0.0973623421847232	1.983652310651	-0.956477418735252	-0.580963286472432	0.514291601031446	-0.511312871619731	1.29208589932462	0.325512065081233	0.487515386504511	1.48840648944124	1.40019777915089	0.412843875306304	0.286515773094994	-1.04121572384821	-0.144818339160618	-0.4791231619665	-1.72496920855771	-0.729250024774049	1.3996459863591	-0.255475309908169	-0.0122873979503843	-0.410809031906349	-1.85862378359924	-0.671292081585257	0.771090645175943	-2.43452781819566	1.34228480133791	-0.30247224458851	1.47412844658708	1.30365629922535	-0.243674822631946	0.239222841295885	-0.270018741434541
1.0	1.01625546795554	-0.468559698027937	0.526334947784771	-0.148814043315407	0.683192977337032	-0.738932348082529	-0.445266969649899	-0.183459407937103	-0.0222402221390976	-0.135150000270872	0.706521004120897	-0.0617061638977675	-0.149201282146881	-0.203187226567308	-0.0876208058924377	-0.0818604926760896	-0.0973623421847232	0.00532809779892156	1.55954249217975	-1.26049092920865	-0.198688707872952	-0.511312871619731	1.02562569815443	0.112545210523428	0.630325168953537	1.20921081915508	0.594855347194534	-0.390889020980973	-0.741991634063253	-0.598779672111246	-0.144818339160618	1.17074009580804	-1.87510454586426	-0.130123618603962	0.0986342582323861	-0.255475309908169	-1.38405718920875	-0.410809031906349	0.710455016865211	0.558365931757307	-0.447304996243706	-0.886478322424617	-0.05937041443505	-0.0909818906191783	-0.45347659996732	1.12718041731107	0.28063528047227	-1.23980724934914	-0.270018741434541
1.0	0.716947189223668	0.0183651740802419	-1.10564471109035	-0.148814043315407	-0.336683664615333	-0.574351047366892	1.61924331750284	-0.183459407937103	-0.772000225547355	-0.135150000270872	-1.39275385074529	-0.205548537031078	-0.149201282146881	-0.203187226567308	-0.0876208058924377	-0.0818604926760896	-0.0973623421847232	-0.896702181956616	1.44518726802724	-1.21845088313971	0.208423455284123	-0.511312871619731	-0.869093824623786	-0.264860547714513	-0.396911315627872	-0.386556511255334	0.959148390435957	-0.0650931645515301	-1.05425437453597	-0.310613843341252	-0.144818339160618	-3.33571817797818	1.22727557995811	-0.729250024774049	-1.27242775357824	-0.255475309908169	-1.68549437024002	-0.410809031906349	0.307107909624716	0.0243674688522501	-0.447304996243706	0.65182454513358	1.61882117607869	-0.581633092205864	-0.45347659996732	-0.0057913800245401	1.33908049544331	-1.62278497938196	-0.270018741434541
0.0	-0.438910104040296	0.653071451922768	-0.520003155384563	-0.148814043315407	1.15021912969147	-0.266503911926737	-0.445266969649899	-0.183459407937103	-1.11349510747032	-0.135150000270872	-0.132012648631335	-0.340952233129923	-0.149201282146881	-0.203187226567308	-0.0876208058924377	-0.0818604926760896	-0.0973623421847232	1.02699364921587	-0.985932583787991	-0.220437743042991	-0.0186349040409298	-0.511312871619731	-0.773911426371304	0.30889377986432	-0.53749841646969	0.370355359655729	-1.32806492750705	-0.844441520750953	-1.54074356358542	0.626515504434809	-0.144818339160618	-1.29713893029755	0.64049073469464	-0.729250024774049	1.02650750815003	-0.255475309908169	-0.304726074378892	-0.410809031906349	-0.547657402112556	0.197195903929568	-0.447304996243706	0.7192146258322	5.51601061553604	-0.176922397161574	-0.45347659996732	3.55229293017053	0.0573714978543641	-1.19575306263295	-0.270018741434541
1.0	0.236409631375245	1.33979145594746	-1.55291843130294	-0.148814043315407	-1.86596678059963	2.86978432888726	-0.445266969649899	-0.183459407937103	1.23936870778431	-0.135150000270872	0.538422813263651	-0.743235544645017	-0.149201282146881	-0.203187226567308	-0.0876208058924377	-0.0818604926760896	-0.0973623421847232	-0.896702181956616	1.34409588326547	-0.687505868955553	-0.983140407098387	3.79108460572962	-0.865300284273547	-0.528087978218559	-1.01834486542843	-0.361919510285401	0.574669396965858	1.41405700453751	0.587785030640001	0.533392276663606	-0.144818339160618	0.222037868990646	1.02845038166158	-0.729250024774049	-0.71065226632805	-0.255475309908169	1.09589567920882	1.00965815705777	-0.620284974606456	-1.50513546034532	3.0277988541939	1.20335642293542	1.20011683823535	0.379089619304869	4.23397220756075	-0.832508104689769	0.153539262991636	0.940706817877091	-0.270018741434541
1.0	0.809466521244093	0.0836536408581337	0.574226643644602	-0.148814043315407	0.909094353070284	-1.3646673252162	-0.445266969649899	-0.183459407937103	-0.826755194262525	-0.135150000270872	0.720495255190384	1.74663993793023	-0.149201282146881	-0.203187226567308	-0.0876208058924377	-0.0818604926760896	-0.0973623421847232	-0.47188767036279	1.36708098233564	1.8340655437563	0.230288694473935	-0.511312871619731	0.912581107862065	0.0351714280541167	0.202482251978683	1.21217832550229	1.5719947463309	2.66174124315116	0.207713987530486	-1.34359001875906	-0.144818339160618	1.03691169756099	-1.93550500904408	0.225600528978035	0.66522848055134	-0.255475309908169	-0.094107368269181	-0.410809031906349	0.379604091147772	0.43438014921746	-0.447304996243706	0.255897414714212	0.515302361507467	-0.0951047817661184	-0.45347659996732	-0.832508104689769	0.381626080699741	-1.07504168175739	-0.270018741434541
0.0	0.968346386756124	-2.76743366790657	-0.840742420375679	-0.148814043315407	-1.86596678059963	3.18788799918344	-0.445266969649899	-0.183459407937103	-0.00219628887724289	-0.135150000270872	-1.88858579464706	-0.907572983898022	-0.149201282146881	-0.203187226567308	-0.0876208058924377	-0.0818604926760896	-0.0973623421847232	1.30539402790746	-0.937030055927423	1.77589404137693	-2.11520027821722	-0.511312871619731	0.864612136159031	-0.28797048840715	-2.83597091063266	1.22467943716518	0.144207624683281	0.912623727635516	-0.375287498383342	-1.04475238820172	-0.144818339160618	-0.68394356186083	0.677516884445021	0.971954817884722	-1.27242775357824	-0.255475309908169	1.09462860594173	-0.410809031906349	0.336324418792363	1.33936984837481	-0.447304996243706	2.10317560946215	2.71227937809991	-0.403559301140179	3.54676163063151	-0.832508104689769	0.207029070509801	0.819538645995525	-0.270018741434541
1.0	-0.232724993869487	0.91464480213526	0.473930389301145	-0.148814043315407	0.212504349846067	1.22407378664646	-0.445266969649899	-0.183459407937103	-0.185340700428766	-0.135150000270872	0.713810139931215	-0.508032360210178	-0.149201282146881	-0.203187226567308	-0.0876208058924377	-0.0818604926760896	-0.0973623421847232	-0.896702181956616	-0.406310676926252	-0.249847770591965	0.44012234168173	-0.511312871619731	-0.370450460808276	0.356807802909183	0.243241047765099	-0.0959763313054497	-0.295856525576708	-0.4418287889082	-0.324800651043629	0.81768273946643	-0.144818339160618	0.118502605153301	-0.195680992114966	-0.729250024774049	-0.362917294947129	-0.255475309908169	0.549672175757303	-0.410809031906349	-0.000222619042896195	-0.30000571084196	-0.447304996243706	-0.343512005142191	1.3378452352566	0.698760049233227	1.48431332661786	-0.832508104689769	-0.61641270653216	0.11731372933011	-0.270018741434541
1.0	-0.442686925307856	0.267332960477945	0.137355722623979	-0.148814043315407	0.244711420553161	0.63019970477217	-0.445266969649899	-0.183459407937103	1.05813664031199	-0.135150000270872	0.770089697080064	-0.0717053269464688	-0.149201282146881	-0.203187226567308	-0.0876208058924377	-0.0818604926760896	-0.0973623421847232	-0.355423017694117	-1.04288681751578	-0.27178274970898	0.50649655088184	1.21945712776923	0.521554135213109	0.358713400780105	0.428834289987804	0.046834200881531	0.697815345070708	-0.844441520750953	0.0875014057968697	0.347714142372851	-0.144818339160618	0.339747191591501	-0.446782268404107	-0.729250024774049	1.41208335051652	-0.255475309908169	1.09987759519654	-0.410809031906349	0.00528059782862925	-0.108389394649644	-0.447304996243706	-0.407840280111889	-0.917432374809398	0.529558953701526	-0.45347659996732	0.893499492358495	-0.0761935342572012	1.14018676970039	-0.270018741434541
1.0	1.87046377619407	-0.849365239925709	-2.0002443153526	-0.148814043315407	1.27514285006888	-1.3646673252162	-0.445266969649899	-0.183459407937103	1.3977607547295	-0.135150000270872	0.803270567131116	0.278544336649221	-0.149201282146881	-0.203187226567308	-0.0876208058924377	-0.0818604926760896	-0.0973623421847232	-0.385616626900767	1.17312775864767	-0.623110206013226	-2.01042849349788	-0.511312871619731	0.455825762175766	-1.10553344448543	-1.30119100239645	0.141029266211347	-1.690538429378	0.88503230625665	-3.04561592406102	-0.0131518214087359	-0.144818339160618	-2.51879817233482	-0.384460336305658	-0.729250024774049	1.13056102474205	-0.255475309908169	-0.00117761894195403	5.0933717994995	-1.03541878777998	-0.699897510844526	-0.447304996243706	-0.297995951917431	-0.917432374809398	0.553595445645781	-0.45347659996732	-0.832508104689769	-0.717468871052048	1.29382055164591	-0.270018741434541
1.0	-0.165166733190152	0.906072179147242	0.519865002742086	-0.148814043315407	1.66764032913992	0.912712964881751	0.58449877851483	-0.183459407937103	0.0548915586608862	-0.135150000270872	1.01441642896952	1.19906916203401	-0.149201282146881	-0.203187226567308	-0.0876208058924377	-0.0818604926760896	-0.0973623421847232	-0.261417327661734	-0.45413810291072	0.164609302011053	0.975695945474859	-0.511312871619731	0.638733400030701	0.346591213372593	0.98295935647361	0.214563292330412	-0.526970234529391	-0.330466265270206	0.740846703668424	-0.0631707527661488	-0.144818339160618	0.697394490165573	-0.725797710448103	-0.729250024774049	-0.447184297424706	2.77601271124051	-1.57694577843296	2.84818680905983	-0.281547659702534	1.76589468646232	-0.447304996243706	-0.296001481654678	0.111879957651922	0.913859320094392	-0.45347659996732	-0.832508104689769	-1.5946627425432	0.408322025996542	-0.270018741434541
1.0	-0.317050487961456	-0.56921573257584	-1.041617107705	-0.148814043315407	-0.437877581546808	1.44370041558673	-0.445266969649899	-0.183459407937103	2.99200042749997	-0.135150000270872	1.30046915954045	0.602749978125272	-0.149201282146881	-0.203187226567308	-0.0876208058924377	-0.0818604926760896	-0.0973623421847232	1.49145875071967	0.303026140067627	-0.877140426591972	0.25487101556032	-0.511312871619731	1.54040408029669	1.36240103033869	0.486719212764138	-0.950031033917461	-0.441885519061862	1.6642147375901	-0.569402178362705	0.783517456323269	-0.144818339160618	0.427864486688456	-1.31101172942112	1.34465759445036	-0.0685330408641935	-0.255475309908169	0.844321838459064	-0.410809031906349	0.888539884355585	1.44430991314172	2.08404837205373	0.664578946986053	0.981365486272491	0.921559603626827	1.04824206238885	0.0543782008859582	0.619775378375125	2.61316892265497	5.0476197976525
1.0	0.122795302011906	-0.902035459356366	-2.0002443153526	-0.148814043315407	1.14919722896598	-1.3646673252162	-0.445266969649899	-0.183459407937103	-1.11349510747032	-0.135150000270872	-2.63943578626504	0.665151617508045	-0.149201282146881	-0.203187226567308	-0.0876208058924377	-0.0818604926760896	-0.0973623421847232	-0.896702181956616	0.792606968756232	2.56801601630614	0.260829111302091	-0.511312871619731	-1.36384608993297	0.434039844396665	-0.342032254300922	-1.10664908535878	0.964670880330846	2.23415094357304	0.301208857675238	-0.896446840781539	-0.144818339160618	-1.42392111162009	0.673613179736642	-0.729250024774049	0.622551352060748	-0.255475309908169	-0.487733584676498	-0.410809031906349	0.172044523550238	-0.0720407483766996	-0.447304996243706	0.53859507311605	1.0204818046241	-1.3400573371213	-0.45347659996732	-0.832508104689769	0.616384068685694	-1.28524363122075	-0.270018741434541
0.0	-1.80155636511255	-0.495066115109633	0.364523715128552	-0.148814043315407	0.722340723332201	0.293461311348978	-0.445266969649899	-0.183459407937103	-1.11349510747032	-0.135150000270872	-1.71173974502594	0.0166514321404746	-0.149201282146881	-0.203187226567308	-0.0876208058924377	-0.0818604926760896	-0.0973623421847232	-0.896702181956616	-0.71813729268334	0.465301636813998	-1.03164746754269	-0.511312871619731	0.362789849559455	-0.592983335993352	-0.207753847288407	0.118924303474853	0.785853479876364	1.07540817676388	0.33807638856714	-0.692809502480106	-0.144818339160618	1.02061253524751	-0.0476103753451226	-0.729250024774049	-1.27242775357824	-0.255475309908169	1.37986048355673	-0.410809031906349	-0.224767489848293	-0.251268418243056	-0.447304996243706	1.58799216372693	0.524087935392757	-0.807591725351456	-0.45347659996732	1.39405036128705	0.847283162794936	0.498486018883045	-0.270018741434541
1.0	-1.80155636511255	-0.808976439303462	1.05162124351224	-0.148814043315407	-1.86596678059963	-1.3646673252162	-0.445266969649899	-0.183459407937103	0.453418810201172	-0.135150000270872	-0.0793576359224082	0.563184149566515	-0.149201282146881	-0.203187226567308	-0.0876208058924377	-0.0818604926760896	-0.0973623421847232	0.892545199830327	-0.518919695190592	-0.637183606348255	-0.0503418931325104	-0.511312871619731	-0.317555427314794	0.429157357289756	0.0343276901368335	0.787847952328778	1.51279059327025	1.06850089971263	0.346658047645549	1.68615068692813	-0.144818339160618	1.01113525009874	-0.0605343437207505	-0.729250024774049	0.248285670845028	-0.255475309908169	1.34851887155302	-0.410809031906349	0.395233049876983	0.904724156311511	-0.447304996243706	0.961911392222003	0.407376131298925	0.519933271226527	-0.45347659996732	-0.832508104689769	-0.0793611725076748	1.31299577175266	-0.270018741434541
0.0	-0.367415488533472	0.675404368250568	1.09736937551508	-0.148814043315407	-1.86596678059963	-0.790584024317213	-0.445266969649899	-0.183459407937103	-1.11349510747032	-0.135150000270872	0.0856654941263568	0.135243541883515	-0.149201282146881	-0.203187226567308	-0.0876208058924377	-0.0818604926760896	-0.0973623421847232	1.22874714773891	1.76982733595152	-0.204129976206166	-0.0421951383028121	-0.511312871619731	-0.836241852545261	0.0704106621964921	0.169014022871256	-1.02211958191115	1.4689460505923	0.196439621241365	-1.11546376998694	0.542501092353495	-0.144818339160618	-0.326266969799542	0.992574617790228	-0.729250024774049	1.53586945536738	-0.255475309908169	-0.301187706223746	-0.410809031906349	0.434328277455104	-0.611656633491405	0.49687525215816	-1.03492706861024	-0.917432374809398	-0.425197224585782	-0.45347659996732	-0.269489769955835	0.348085291255309	-1.58977084221501	-0.270018741434541
1.0	-1.80155636511255	-2.1945076097999	-2.0002443153526	-0.148814043315407	0.246498864223578	-1.3646673252162	-0.445266969649899	-0.183459407937103	0.185657614222007	-0.135150000270872	-1.52739941155357	-1.38157855600552	-0.149201282146881	-0.203187226567308	-0.0876208058924377	-0.0818604926760896	-0.0973623421847232	-0.389334896334131	0.750724403826845	1.20948370157677	-2.534616608596	-0.511312871619731	-2.186292075469	-0.230978680523744	0.373917405525506	-0.0115716094789253	0.684823690112118	-0.844441520750953	-0.276492633527289	-1.42727634145566	-0.144818339160618	0.239532839772973	0.738880387415162	1.21569531219227	-1.27242775357824	-0.255475309908169	0.0685701587727709	-0.410809031906349	0.139991900325046	-0.824630197476842	-0.447304996243706	1.54813470270388	-0.917432374809398	-0.996124473354888	-0.45347659996732	0.790094277360868	-0.72349756635247	-0.908557649043122	-0.270018741434541
1.0	0.946060630444266	0.930943413108075	-2.0002443153526	-0.148814043315407	-1.86596678059963	-1.3646673252162	-0.445266969649899	-0.183459407937103	0.338238228942259	-0.135150000270872	-0.240101999662735	-3.02317202075254	-0.149201282146881	-0.203187226567308	-0.0876208058924377	-0.0818604926760896	-0.0973623421847232	-0.896702181956616	-0.255665548862556	-0.653840108550381	-3.10647471646269	-0.511312871619731	-1.22205830328088	-3.32817848343889	-0.236000061067612	-2.39735386328717	1.63731315557472	-0.844441520750953	-3.0601887954998	-1.89865312926106	-0.144818339160618	-1.93431488055273	1.33830240614754	-0.729250024774049	-1.27242775357824	-0.255475309908169	0.23225347072256	-0.410809031906349	-2.83291399896136	0.418215006553125	-0.447304996243706	-2.43452781819566	-0.917432374809398	-0.363346381526107	-0.45347659996732	3.59671561576327	-1.5946627425432	-0.79403650036343	-0.270018741434541
1.0	1.34001072043668	2.60417783420438	0.802319187236739	-0.148814043315407	-0.933626873708124	-1.3646673252162	-0.445266969649899	-0.183459407937103	-0.705751574846296	-0.135150000270872	2.17901171727881	-0.254459200227471	-0.149201282146881	-0.203187226567308	-0.0876208058924377	-0.0818604926760896	-0.0973623421847232	0.605742802245824	-3.57959531952114	-0.129212359469213	0.810674447002403	-0.511312871619731	-1.02049315409617	2.11320906764468	1.13751139797246	-2.39735386328717	-1.31126057641791	-0.844441520750953	0.160897636172523	1.76724930203976	-0.144818339160618	1.43594055680507	0.722487779471051	-0.729250024774049	0.680204008181672	-0.255475309908169	-2.28866102194469	1.305247228618	0.403319507114282	1.13870065516146	-0.447304996243706	-1.29213287756279	-0.917432374809398	0.601242906035484	-0.45347659996732	-0.832508104689769	-0.0258949171158415	-0.0278619291671512	-0.270018741434541
1.0	2.10272035891743	-0.732770308935282	0.844864424111601	-0.148814043315407	0.197025485898328	0.40227369954104	-0.445266969649899	-0.183459407937103	1.63185360695006	-0.135150000270872	0.954782024476782	0.547277528567796	-0.149201282146881	-0.203187226567308	-0.0876208058924377	-0.0818604926760896	-0.0973623421847232	-0.896702181956616	-2.53495715027862	1.70418527305196	1.15329988902763	-0.511312871619731	1.06015230509279	0.868647235109166	-0.0727020984784471	-2.39735386328717	-2.31036305721156	-0.844441520750953	0.347171616949124	0.53611610957442	-0.144818339160618	1.4187611629834	-0.239061726146701	-0.729250024774049	-1.27242775357824	-0.255475309908169	0.248610039114767	-0.410809031906349	0.477829205020982	-1.8837730290127	-0.447304996243706	-0.238081910441937	-0.917432374809398	1.58777154790976	-0.45347659996732	-0.832508104689769	-1.5946627425432	0.659976981227889	-0.270018741434541
1.0	-0.851663310888277	-0.616288748388317	-0.641783891557199	-0.148814043315407	-0.513061284186249	-0.47301816320422	-0.445266969649899	-0.183459407937103	-1.11349510747032	-0.135150000270872	-0.424429395018563	0.794263930589927	-0.149201282146881	-0.203187226567308	-0.0876208058924377	6.42214446866476	-0.0973623421847232	-0.896702181956616	-0.184058698303092	0.460575783050691	-0.587934515408541	-0.511312871619731	-0.150443466144945	0.344498701143877	1.07540396000015	-0.582349538167267	0.943835763492136	0.889663573504017	0.596746773744017	-0.746813607012967	-0.144818339160618	-1.05330923496526	0.310808126473922	0.423106202131672	-0.229415491443094	-0.255475309908169	0.82380370806591	-0.410809031906349	-0.0458870151894109	-1.25331582008759	-0.447304996243706	0.201594851024285	-0.917432374809398	0.179900525096353	-0.45347659996732	-0.832508104689769	0.171862587690697	-0.32831345962581	-0.270018741434541
1.0	1.41730654349693	-0.430775119053149	0.711332658172686	-0.148814043315407	1.49622198934023	0.659447401876138	-0.445266969649899	-0.183459407937103	0.134672563599918	-0.135150000270872	0.515910340574295	0.276390970256209	-0.149201282146881	-0.203187226567308	-0.0876208058924377	-0.0818604926760896	-0.0973623421847232	0.263377793305176	0.0783222733599935	-1.35912952998698	-0.378159130860921	-0.511312871619731	0.929972138443856	0.118141194014574	-0.372998793901573	0.678347765790896	0.864873332172081	0.959446868836098	-0.225826370821555	-0.200226802790281	-0.144818339160618	1.10112434292304	-1.21112076676895	-0.729250024774049	0.805110116505208	-0.255475309908169	0.658481905370784	-0.410809031906349	-0.0605513269184011	0.252630975890535	-0.447304996243706	0.127844989388552	0.534629652855069	0.950543190921358	2.81636872976097	1.06531175052413	0.746067991924715	0.969275472666821	5.68001108985652
1.0	-1.80155636511255	0.238860304597916	0.0560655948970792	-0.148814043315407	0.374440500720851	1.22077335003939	-0.445266969649899	-0.183459407937103	1.18826198097813	-0.135150000270872	-0.036044915532381	-0.941426057935406	-0.149201282146881	-0.203187226567308	-0.0876208058924377	-0.0818604926760896	-0.0973623421847232	0.273677267358704	0.137562118569861	1.15274440245846	-0.296848655748113	-0.511312871619731	0.053401260883712	-0.461655356362008	-0.499566056665645	-0.722511849678683	-0.417886791494225	-0.464974612725219	0.0884680876789603	-1.89865312926106	-0.144818339160618	0.554958031509217	-0.151360903304216	-0.729250024774049	1.0831415885109	-0.255475309908169	0.249934694483333	-0.410809031906349	-0.302698879150374	0.748797239762342	-0.447304996243706	-0.0947849265978244	-0.294352245418833	0.436964131278559	-0.45347659996732	-0.832508104689769	-0.229399953963111	1.52359313987154	-0.270018741434541
1.0	-1.80155636511255	0.916105442185381	0.149050222750862	-0.148814043315407	0.817859150686178	0.51219398391385	-0.445266969649899	-0.183459407937103	-0.275585715419479	-0.135150000270872	-0.1401243283701	0.375061818626874	-0.149201282146881	-0.203187226567308	-0.0876208058924377	-0.0818604926760896	-0.0973623421847232	-0.896702181956616	-0.394567744763148	1.29158344761611	-0.253411459995333	-0.511312871619731	-0.395745248555144	0.136891082362357	-0.80686732465713	-0.661837931506613	-0.719675699491236	-0.844441520750953	-0.305135527526023	0.560918066042681	-0.144818339160618	0.604026828484798	1.49393432859081	-0.729250024774049	-0.150274791284311	-0.255475309908169	-0.716716198651332	-0.410809031906349	-0.606854663288162	0.309676380227262	1.20220574576944	0.12230467167649	-0.917432374809398	-0.0857138150479075	-0.45347659996732	0.835302548923633	-0.788024673084151	-0.438397428350879	-0.270018741434541
1.0	-1.10727572955988	-0.0684511692531191	-0.395803896331237	-0.148814043315407	0.0545709556440587	-0.556598329673704	-0.445266969649899	-0.183459407937103	1.99251081497179	-0.135150000270872	-0.691739177507105	-0.235763916278573	-0.149201282146881	-0.203187226567308	-0.0876208058924377	-0.0818604926760896	-0.0973623421847232	0.405009547791219	0.481720700101963	0.285005717346653	-0.955225885172427	-0.511312871619731	0.345363198530156	-1.45744343132945	-1.17828833337961	-0.201973167167	-0.125183991657274	1.03172376644703	-1.38610008120647	-0.586143567566198	-0.144818339160618	-1.51172129186183	2.16162734261024	-0.729250024774049	1.12353524175422	-0.255475309908169	0.529630023152421	0.815157553806502	-1.1574586988795	-1.2358278503354	-0.447304996243706	0.167070058384096	-0.917432374809398	-0.762945762071399	-0.45347659996732	-0.832508104689769	0.719719756991071	0.768227221212546	-0.270018741434541
1.0	-0.145723259494041	-0.543796358418612	0.62596252625667	-0.148814043315407	0.584399970890751	0.75027234433036	-0.445266969649899	-0.183459407937103	-0.161374589516599	-0.135150000270872	-0.0760280217529126	0.683428686305673	-0.149201282146881	-0.203187226567308	-0.0876208058924377	-0.0818604926760896	-0.0973623421847232	0.897145594395097	0.223964134727924	-0.174364869728951	-0.29128547360778	-0.511312871619731	1.07433712955109	0.496314770957574	-0.18995867975857	0.254973816031808	1.16768733510036	1.18053455232543	-0.324710526047364	0.521967229244077	-0.144818339160618	-0.120578398528748	-1.2359575289103	-0.150418083237706	0.677093272165214	-0.255475309908169	0.714916568218794	-0.410809031906349	-0.142428937238144	1.62111818331915	-0.447304996243706	0.290572839517963	0.0079398874719157	0.0741950562878504	2.31733545284234	0.101831716156094	0.690278946708686	0.229759822615432	-0.270018741434541
1.0	1.16060972347997	0.289256925297875	0.509962342140698	-0.148814043315407	-0.237965124791042	1.46769946535551	1.91636899424955	-0.183459407937103	1.23870804735957	-0.135150000270872	1.06727456927611	1.05222386176982	2.88911908413288	-0.203187226567308	-0.0876208058924377	-0.0818604926760896	-0.0973623421847232	0.730230270648652	0.427650254359129	-1.45540416406666	1.29902278449465	1.42312258798601	1.43581858556856	0.527503617342313	0.233002050734564	0.943069098394056	2.03860364283388	0.289880687290848	0.418246031610452	-1.66698222349525	-0.144818339160618	0.264943897404163	-1.14519033635529	0.736747023471551	0.620162506389409	-0.255475309908169	0.561960308519501	1.80576258682791	0.199095179223139	-0.240080786654638	-0.447304996243706	-0.0836066587722343	0.0627680139429787	0.361322066326204	-0.45347659996732	-0.021355003764597	0.292172566054375	1.07602706123478	2.68946384855519
1.0	0.267271814570198	1.59718818244901	0.226997309598034	-0.148814043315407	0.560760979037755	-0.288923986513246	-0.445266969649899	-0.183459407937103	-0.477982405797487	-0.135150000270872	-0.39223483377117	0.0656464922160903	-0.149201282146881	-0.203187226567308	-0.0876208058924377	-0.0818604926760896	-0.0973623421847232	-0.896702181956616	0.00509039421550205	1.48869104096158	0.366856580096542	-0.511312871619731	0.144289979370996	-1.20275053159088	-0.728291243543287	-0.795555610386142	-0.14821167616376	-0.511569144749339	0.538497930090784	1.42452829443747	-0.144818339160618	-0.101281902744651	0.751928813632868	-0.729250024774049	-1.27242775357824	-0.255475309908169	-0.0781893069922706	0.940597630122199	-0.909307505967439	-0.88878732337812	2.39257723726173	-0.367419924570589	0.0226239458633072	0.155953944448536	-0.45347659996732	0.860924657386169	-1.00604308369033	-0.195300807007641	-0.270018741434541
1.0	0.59332104135069	0.8171165896452	-0.0144905407538427	-0.148814043315407	0.29296796976352	-0.334234386185413	-0.445266969649899	-0.183459407937103	-0.790956837371583	-0.135150000270872	-0.507496072163836	-2.05356339899819	-0.149201282146881	-0.203187226567308	-0.0876208058924377	-0.0818604926760896	-0.0973623421847232	-0.896702181956616	0.507257808205755	0.42702192410785	-0.586817534596902	-0.511312871619731	-1.01275472340301	-1.56554571122498	-0.407470054572321	-0.0657087762475911	0.237174237984421	-0.844441520750953	0.639588847871005	-0.152753878720384	-0.144818339160618	0.883854257974511	-0.861813991293622	-0.729250024774049	-1.27242775357824	-0.255475309908169	-0.590272808202642	-0.410809031906349	-0.408530450267054	-1.8837730290127	-0.447304996243706	0.75838028435495	0.293171614082201	-0.281852221134231	-0.45347659996732	-0.832508104689769	-0.465503692789307	-1.24740641824404	-0.270018741434541
1.0	0.539490426649096	0.538513226316721	-0.491864850963055	-0.148814043315407	-1.28500389568441	-0.631674140479831	-0.445266969649899	-0.183459407937103	0.34094672506474	-0.135150000270872	-1.88318476565389	-1.20697533427017	-0.149201282146881	8.29036221493049	-0.0876208058924377	-0.0818604926760896	-0.0973623421847232	1.90790082053218	0.864744279308322	-0.294480814058155	-0.603753948822524	-0.511312871619731	-1.60395748649084	-1.08453409989563	0.947564918154632	0.0357749135766073	1.43350934063126	-0.844441520750953	-0.785919945657482	-1.2101073699957	-0.144818339160618	-1.07165460061093	-0.900136555870376	-0.729250024774049	2.65752689946241	-0.255475309908169	-0.594448057105015	-0.410809031906349	-2.12284787583928	0.125154704964024	-0.447304996243706	-1.79025862265774	-0.917432374809398	-3.84088195701368	-0.45347659996732	-0.832508104689769	2.29263408734089	-0.0509754230250661	-0.270018741434541
1.0	0.645788013516175	-0.338905920278264	0.823831034422856	-0.148814043315407	1.15245893284035	0.72924904720544	-0.445266969649899	9.59574477190829	-0.00722158429690853	-0.135150000270872	0.188105178981612	-1.09902576565243	-0.149201282146881	-0.203187226567308	-0.0876208058924377	-0.0818604926760896	-0.0973623421847232	0.162121485566244	0.227948211366714	0.0842390014951071	0.406791503348297	2.0503494976077	0.38981857060654	0.929814961061336	-0.0462187401241389	0.645581775022539	0.108660342863366	0.588530524489285	1.08642549070827	0.0822745921332484	-0.144818339160618	-0.404272808725839	0.425583063657904	-0.729250024774049	0.644090287957115	-0.255475309908169	-0.534144830579084	-0.410809031906349	-0.897225606246969	-0.0949320295962136	-0.447304996243706	-0.292012499434632	1.93029590383096	-0.408811772460326	-0.45347659996732	-0.832508104689769	0.346167941691419	0.247139607910014	-0.270018741434541
1.0	0.278902731299431	0.283161367274262	-1.58474212924795	-0.148814043315407	-1.86596678059963	0.746246178844502	-0.445266969649899	-0.183459407937103	0.957617851528889	-0.135150000270872	-1.75674059194627	-0.25989487924257	-0.149201282146881	-0.203187226567308	-0.0876208058924377	-0.0818604926760896	-0.0973623421847232	0.787909964378569	0.746687490893451	1.36011982197915	-0.0113600496994704	-0.511312871619731	0.44672024592474	0.159008248844555	-0.333435641693582	-2.39735386328717	0.172671952981942	0.464915270370046	-3.06890925590006	-1.37220562573314	-0.144818339160618	-0.370522115114043	1.43694048086518	-0.729250024774049	-0.120964214817922	-0.255475309908169	-0.514970378095653	-0.410809031906349	-0.200066081023127	-0.303192321429254	-0.447304996243706	0.106403002688152	-0.917432374809398	-1.09406483468246	-0.45347659996732	-0.0730960519089816	3.18312478975964	0.120001911575374	-0.270018741434541
1.0	-1.80155636511255	0.86971578450506	-2.0002443153526	-0.148814043315407	-1.86596678059963	-1.3646673252162	-0.445266969649899	-0.183459407937103	-1.11349510747032	-0.135150000270872	-0.289289688572371	0.28684796371007	-0.149201282146881	-0.203187226567308	-0.0876208058924377	-0.0818604926760896	-0.0973623421847232	-0.896702181956616	-0.250041378151989	0.613653156937661	-1.98352533566497	-0.511312871619731	-2.69242592839446	-0.153986706902111	0.335650815626998	-2.39735386328717	0.553978282495052	-0.844441520750953	-0.138190066116705	0.524908427471212	-0.144818339160618	1.45801424870729	1.06227309040519	3.02545292782007	-1.27242775357824	-0.255475309908169	-0.28494038755184	-0.410809031906349	0.0707339859941977	-0.0625129692947298	-0.447304996243706	1.45939496430271	-0.917432374809398	-0.439114797776744	-0.45347659996732	-0.832508104689769	-0.0300553048354113	-0.0531873217427268	-0.270018741434541
1.0	0.265181695189457	0.46007799329472	-0.125893124291934	-0.148814043315407	0.738881460008306	2.1942502753193	-0.445266969649899	-0.183459407937103	-0.757951450364193	-0.135150000270872	0.34051644123954	0.892973210670057	-0.149201282146881	-0.203187226567308	-0.0876208058924377	-0.0818604926760896	-0.0973623421847232	-0.896702181956616	0.905515536774596	0.477986123503476	0.632360511767033	-0.511312871619731	1.00606331893906	0.507244312040105	-0.0983140696531931	0.099172861557841	-0.00690291103290728	-0.844441520750953	0.793255388991596	-0.0279201380755992	-0.144818339160618	1.37430950357793	-0.722286518845157	0.452951423970714	-1.27242775357824	-0.255475309908169	-0.727583601098562	-0.410809031906349	-1.04394213010504	-0.420639721368925	-0.447304996243706	0.194565413166197	1.80940421552113	0.754133354143988	3.34196316942199	-0.832508104689769	-1.08714068128138	0.0282392591107599	-0.270018741434541
1.0	-0.832107910642726	0.000123500516779462	-0.368638171761727	-0.148814043315407	-0.0583105778668758	2.21501931658839	3.11371110469578	-0.183459407937103	0.286600148750025	-0.135150000270872	0.0692881620426942	0.779253427687651	-0.149201282146881	-0.203187226567308	-0.0876208058924377	-0.0818604926760896	-0.0973623421847232	-0.896702181956616	-0.199899059877985	1.01674624529113	-0.00136812733189532	-0.511312871619731	-0.193305083250314	0.677407146704038	0.175941231191814	0.556543635680897	-0.430708668824706	-0.160422625753315	-0.562248695233928	-0.734154590316143	-0.144818339160618	0.26601032935882	0.99669174688012	-0.729250024774049	0.164904065104818	-0.255475309908169	-0.0891286360782387	-0.410809031906349	-0.55049999549108	-0.461844298727635	1.67121736758077	0.131106087025624	-0.349487656527645	0.60885824510008	3.62100844458827	-0.259059571640474	0.0127428690621934	0.392024926603791	-0.270018741434541
0.0	1.34349985399916	0.331313057582182	0.0715027721909259	-0.148814043315407	0.637695037486207	-1.11453149828034	-0.445266969649899	-0.183459407937103	-1.11349510747032	-0.135150000270872	-0.784864157250815	-0.123101551942008	-0.149201282146881	-0.203187226567308	-0.0876208058924377	-0.0818604926760896	-0.0973623421847232	-0.56619027396548	0.928082891195439	1.20443304082154	-0.537871465864681	-0.511312871619731	-1.27202471234877	-0.123120304474188	-1.9096168067529	0.72547935430265	-0.19299995295289	-0.844441520750953	-0.589774269207396	0.6671546327441	-0.144818339160618	-0.672429360026008	1.34579137198893	-0.729250024774049	-1.27242775357824	-0.255475309908169	1.68940403151508	-0.410809031906349	-0.0738586647593303	-1.8837730290127	-0.447304996243706	-0.142736135694404	0.142859106656033	0.436655131523273	-0.45347659996732	1.34519759406435	0.327970715391157	-0.582054352707613	-0.270018741434541
1.0	0.312970125170732	1.354545208202	-0.246320392995111	-0.148814043315407	-0.258213099443713	0.864855220390619	-0.445266969649899	-0.183459407937103	-1.11349510747032	-0.135150000270872	0.555357092269026	-1.06428757486888	-0.149201282146881	-0.203187226567308	-0.0876208058924377	-0.0818604926760896	5.92117482829535	-0.896702181956616	0.479376298707417	0.0426289208409004	0.582143754466804	-0.511312871619731	-0.24993197756905	-0.0318861768341195	0.355455340152781	-1.22302345454814	-0.172830479359224	-0.844441520750953	-1.39341188475699	-0.318203166622977	-0.144818339160618	0.920947488809065	0.657802275388073	-0.729250024774049	1.86679364734357	-0.255475309908169	-1.15679616999075	-0.410809031906349	0.0635092131784975	-1.8837730290127	-0.447304996243706	0.903235727973681	-0.917432374809398	-1.36900253521556	0.534778212709772	-0.832508104689769	0.964188673070547	-1.5548797198626	-0.270018741434541
1.0	0.155891569532765	1.5148759866664	-0.0291909372103222	-0.148814043315407	0.308593023873389	-0.280132944088071	-0.445266969649899	-0.183459407937103	0.670220531364561	-0.135150000270872	-1.03038161126764	-0.508156369716281	-0.149201282146881	-0.203187226567308	-0.0876208058924377	-0.0818604926760896	-0.0973623421847232	-0.579104888257983	1.71174629907555	0.595352929665105	0.310431728634293	-0.511312871619731	-0.62994203456068	-0.572538724094448	-0.367930937180422	0.612459502590529	0.0402015980769542	-0.844441520750953	-0.827087513211211	-0.801309264301461	-0.144818339160618	-1.18379443650846	0.267071137447106	-0.729250024774049	0.120968626960424	-0.255475309908169	-0.952638346383926	-0.410809031906349	0.120209798197073	-1.8837730290127	-0.447304996243706	-0.19476010641254	0.666656442338584	-0.986486432179681	-0.45347659996732	-0.832508104689769	0.349629659641244	-0.139190453405733	-0.270018741434541
1.0	1.57441804330043	-0.278978001484604	0.179419945685657	-0.148814043315407	0.446804246359842	1.37676643550518	-0.445266969649899	-0.183459407937103	-1.11349510747032	-0.135150000270872	-0.854267655679939	0.216161770838894	-0.149201282146881	-0.203187226567308	-0.0876208058924377	-0.0818604926760896	-0.0973623421847232	-0.896702181956616	-0.0427613099469436	0.338985566437999	-0.773450767266813	-0.511312871619731	-0.804096495754387	-1.323060629563	-0.431643321629874	-0.596908835193191	1.11797225216117	0.934913880916565	1.48860355437699	0.72878853171271	-0.144818339160618	0.0762061129441495	0.488435642204151	2.0392051908957	-1.27242775357824	-0.255475309908169	0.79108478477472	-0.410809031906349	-0.138235462058359	-0.834132520671478	-0.447304996243706	1.13568851005378	-0.917432374809398	0.866865629312596	2.42431826396782	-0.248785987072411	-0.314704730480073	-0.543903325136739	-0.270018741434541
1.0	0.432071262220869	0.21687278774827	-2.0002443153526	-0.148814043315407	0.524202720079687	1.05377741935453	-0.445266969649899	-0.183459407937103	-1.11349510747032	-0.135150000270872	-0.298438864069682	-0.0497794334124488	-0.149201282146881	-0.203187226567308	-0.0876208058924377	-0.0818604926760896	-0.0973623421847232	0.59828091388625	-0.324921142596261	-1.36902165327727	-0.717995390427612	-0.511312871619731	-0.822836295751238	-1.29944270674069	0.612813567670343	0.116618122580036	1.46758455563941	1.0688226711928	0.362496200615587	1.11868329194612	-0.144818339160618	0.30181123318443	0.480662939033869	0.666878251965156	0.39399882841629	-0.255475309908169	-0.0907854502727545	-0.410809031906349	0.236241159905832	-1.22049022155929	-0.447304996243706	0.309809059611705	-0.917432374809398	-0.978940850013247	-0.45347659996732	-0.832508104689769	0.363057036756497	-0.00245468932060086	-0.270018741434541
1.0	0.22045609287583	-0.807429189005789	-0.0100290243253228	-0.148814043315407	0.575732879472715	0.144778712309486	-0.445266969649899	-0.183459407937103	-0.121621918021279	-0.135150000270872	0.232249031619153	0.279944535468768	-0.149201282146881	-0.203187226567308	-0.0876208058924377	-0.0818604926760896	13.9709026049902	-0.896702181956616	-0.531929986889794	1.4451941104769	-0.205634635529377	-0.511312871619731	-0.169220068114873	-0.031330871094957	0.218928881300041	0.620092109300993	0.00580244539769389	-0.0215557986815604	-1.11559998750747	-1.40228023086284	-0.144818339160618	-0.708280953101766	0.673973578372042	1.14516995837917	0.168924023029033	-0.255475309908169	-0.0214108807187936	-0.410809031906349	0.399475595483067	-0.128454645922672	2.04855865714109	0.403710756126126	2.15841715638734	-1.02352898750279	0.597696277521161	-0.832508104689769	0.833921568594977	0.293514406109078	-0.270018741434541
1.0	-0.485156964314998	-0.121945772316794	1.05317047009334	-0.148814043315407	0.576895594831817	-1.3646673252162	-0.445266969649899	-0.183459407937103	-1.11349510747032	-0.135150000270872	0.653630134945918	0.327730642817534	-0.149201282146881	-0.203187226567308	-0.0876208058924377	-0.0818604926760896	-0.0973623421847232	-0.896702181956616	-0.161807375945258	0.236441197692422	-0.996505643577271	-0.511312871619731	0.903250119762543	0.28746345574569	0.51753571994812	0.573833999357893	1.62452557966709	-0.844441520750953	0.0934494040754744	-0.0577316170926855	-0.144818339160618	0.552803121119127	-0.591299268737305	-0.729250024774049	-1.27242775357824	-0.255475309908169	-0.247641337483291	-0.410809031906349	0.52449784927459	0.646206901430303	-0.447304996243706	0.469413333120199	-0.917432374809398	0.308544862378036	-0.45347659996732	0.608446733130222	-1.5946627425432	-0.658825493235469	-0.270018741434541
1.0	1.32467303912947	1.074542089814	0.23503831455375	-0.148814043315407	0.160015936564092	1.15221101565348	-0.445266969649899	-0.183459407937103	0.0797300639129324	-0.135150000270872	1.01743397958712	-1.20890037050181	-0.149201282146881	-0.203187226567308	-0.0876208058924377	-0.0818604926760896	-0.0973623421847232	2.02745528089476	0.461938609915897	-2.64181866927944	0.859509240440553	-0.511312871619731	-0.0699620620068171	-0.115104926429769	0.761277537708079	-0.19569086254365	-0.648762226632624	-0.844441520750953	0.473198131550635	-0.300797354417881	-0.144818339160618	0.195877746637946	-2.38603351520098	-0.729250024774049	0.924098579504337	-0.255475309908169	-1.22169005217604	-0.410809031906349	-0.366876037135921	1.22601916113648	-0.447304996243706	-2.43452781819566	0.135262512575667	-1.81832661655856	-0.45347659996732	0.720491687923964	0.723690085061643	-1.00228926146137	-0.270018741434541
1.0	-0.695911054946158	-0.349271599657538	0.0292946201284064	-0.148814043315407	-0.941483498599998	1.02660662986773	3.42762383970345	-0.183459407937103	-0.647556679393966	-0.135150000270872	1.02801958334213	0.315758958818593	-0.149201282146881	-0.203187226567308	-0.0876208058924377	-0.0818604926760896	-0.0973623421847232	-0.299395911366706	-0.257151086354471	0.0873164164042696	0.169663701107271	0.599625266649291	0.96173712483833	0.405788269393115	0.0292810400614495	-0.538024249714716	-0.704463065506358	-0.844441520750953	-0.424291479492717	0.598076499231894	-0.144818339160618	-0.952402273677302	0.262263516019542	1.66298773966731	-0.721974570443913	-0.255475309908169	0.306409703945719	-0.410809031906349	-0.39312827951078	-0.195941543934617	3.27672501969633	0.0693628980700227	-0.917432374809398	2.02544930954953	-0.45347659996732	-0.832508104689769	-0.32178524072702	0.785137855348283	-0.270018741434541
1.0	0.468499545579381	0.7504306984299	1.06912452912548	-0.148814043315407	-0.114694536229516	1.20740179660973	-0.445266969649899	-0.183459407937103	0.0797915612250968	-0.135150000270872	1.1963450122028	-0.30780432287682	-0.149201282146881	-0.203187226567308	-0.0876208058924377	-0.0818604926760896	-0.0973623421847232	-0.896702181956616	0.129734148627081	-0.531675933324142	1.1331470176317	-0.511312871619731	1.09360212520147	0.82406721195753	1.43329646836486	0.283888526726458	-0.401343136156384	-0.844441520750953	1.95156264088088	-0.543985491409393	-0.144818339160618	1.21048652104894	-1.11181557677669	1.95595885220215	-0.616193898033539	-0.255475309908169	-0.37326712490269	-0.410809031906349	1.87005579105605	0.294009569063203	-0.447304996243706	0.11414710955916	-0.917432374809398	0.75238379742878	0.693878252624493	-0.832508104689769	-0.307301664904112	-0.549135174701183	-0.270018741434541
1.0	0.402662982173026	-0.119737821884965	0.359540099533535	-0.148814043315407	-1.32269928848485	-0.384663423552226	-0.445266969649899	-0.183459407937103	0.0412884395017478	-0.135150000270872	1.07984910071662	1.17408331080428	-0.149201282146881	-0.203187226567308	-0.0876208058924377	-0.0818604926760896	-0.0973623421847232	0.832511740596979	0.315067422568488	0.0160093069054956	-0.290849639882318	-0.511312871619731	1.19553644743048	-0.0520936488697589	0.192920470067145	-0.212929845473377	0.499550209130713	-0.356495842983551	0.451190158397626	-0.500764843351746	-0.144818339160618	-0.0549650805182115	-0.356875585816708	0.626900523702745	-1.27242775357824	-0.255475309908169	0.130174775528473	0.995331452100785	1.16144582789892	1.22763897377998	-0.447304996243706	0.406198745656866	-0.917432374809398	0.617937353231205	-0.45347659996732	-0.0235428867425673	-0.785315992201309	1.24248766640871	-0.270018741434541
1.0	0.49831097087478	-0.521146018641347	0.58907242704796	-0.148814043315407	0.226210004535718	0.606278646465015	0.804336825829451	-0.183459407937103	0.495753126751419	-0.135150000270872	-0.432363057113916	0.908323725115466	-0.149201282146881	-0.203187226567308	-0.0876208058924377	-0.0818604926760896	-0.0973623421847232	0.849960676084761	-0.979987963080393	-0.432826522908858	-0.54531324242667	1.81299479257347	0.645765691424991	0.798992646314064	0.626808826456882	-0.491485633724505	-0.675842033194094	1.25872473698127	0.265768864031045	1.56704405479169	-0.144818339160618	0.351718614551879	-0.509667063177497	1.54571052163619	-1.27242775357824	-0.255475309908169	1.35462483518748	1.06334267634318	2.12916104925413	2.05954315089114	0.562237551937401	0.316953745893897	-0.321216036056614	1.18449185840333	-0.45347659996732	0.0152688850110735	0.76412886007663	0.994802451984177	-0.270018741434541
1.0	-0.141769531062299	-0.934804291323962	0.448934954426017	-0.148814043315407	0.816644525456425	-1.12204144261377	-0.445266969649899	-0.183459407937103	-0.220163731790359	-0.135150000270872	0.326438195674926	-0.0682394916988002	-0.149201282146881	-0.203187226567308	-0.0876208058924377	-0.0818604926760896	-0.0973623421847232	1.87347103190692	0.105818053920996	-0.417718858323409	-0.671162956777801	-0.511312871619731	0.253485460669256	0.848124593262728	1.4055549124108	0.1645410377778	1.49421782466242	-0.217729823222976	0.733521023481291	0.555156122061657	-0.144818339160618	-0.532208746635604	-0.180797400608586	-0.729250024774049	0.926240085082926	-0.255475309908169	-0.768384426732395	-0.410809031906349	0.50661337097011	0.575857192052642	-0.447304996243706	-0.110566491659523	-0.917432374809398	0.287681696940361	-0.45347659996732	-0.832508104689769	-1.09213719461549	-0.407731809894058	-0.270018741434541
1.0	0.873067324346252	1.29744392586354	0.204527265706409	-0.148814043315407	0.28885546088313	0.737840961178437	0.282710465734062	-0.183459407937103	0.0933253225211737	-0.135150000270872	0.783000574769737	0.180102201365364	-0.149201282146881	-0.203187226567308	-0.0876208058924377	-0.0818604926760896	-0.0973623421847232	-0.0128791525501613	-0.61879800102632	0.162917550673534	0.792805420855538	2.72707341367233	0.00124936867884447	0.226168375511096	0.60685062178606	-0.339564920610538	-0.487313383087053	-0.844441520750953	0.572271200866595	-1.55654866899848	-0.144818339160618	-0.416311470081897	-0.497073085053265	-0.729250024774049	0.234219750381991	-0.255475309908169	-1.23741029283476	-0.410809031906349	0.557357594511127	-0.0470725658415799	-0.447304996243706	-1.3571466599425	-0.320820793458101	-0.326891106034883	-0.45347659996732	-0.832508104689769	0.446982831880313	-0.150201444410741	-0.270018741434541
0.0	-0.105323988089663	-1.1751758828012	-0.741701197864878	-0.148814043315407	1.91772120366051	-1.3646673252162	-0.445266969649899	-0.183459407937103	-1.11349510747032	-0.135150000270872	1.80880980400994	-0.201742171035474	-0.149201282146881	-0.203187226567308	-0.0876208058924377	-0.0818604926760896	-0.0973623421847232	-0.896702181956616	-1.38859919359349	-1.7344024756642	0.998218880916404	-0.511312871619731	1.3993586983766	2.35313738279087	-0.0138470674613609	0.680986711275571	-0.655418936898623	0.0144303730529226	-0.414937877147472	-1.08999409917758	-0.144818339160618	0.526772420484868	-1.07412380842395	-0.729250024774049	1.07439512291514	-0.255475309908169	-1.47882810009438	1.04104213453672	3.28505720862891	0.461622059109033	-0.447304996243706	-1.2927832795857	0.242920309219106	1.9599712046392	-0.45347659996732	1.80125462734456	0.234553713124413	-0.994210838361645	-0.270018741434541
0.0	1.05883024603512	0.267732987188208	0.653493096017452	-0.148814043315407	0.859871413015384	-0.112201158373665	-0.445266969649899	-0.183459407937103	-0.722052653739385	-0.135150000270872	0.357261577948381	0.0457676162335066	-0.149201282146881	-0.203187226567308	-0.0876208058924377	-0.0818604926760896	-0.0973623421847232	1.52322963986211	-0.0850587677141329	0.406173316851206	-0.0650500349476411	-0.511312871619731	1.13252990604288	0.209621007021187	1.19706087617775	1.21349274433952	1.63202076220193	0.0447696070599699	0.392818523326959	-0.0148728202148514	-0.144818339160618	0.0265633010228907	-0.587196233715839	1.1969905620054	1.12816324226372	-0.255475309908169	-0.759064211076557	0.757214892322956	0.393737674323104	0.253071727170223	-0.447304996243706	1.20380564676331	1.82329306629043	-1.31620640474509	0.938037447589053	-0.355526299772343	1.43239508795987	-0.0329280853169699	-0.270018741434541
1.0	-1.23140579882531	0.237770053694346	1.2421058475448	-0.148814043315407	0.185933442055343	-0.943080242436559	-0.445266969649899	-0.183459407937103	-1.11349510747032	-0.135150000270872	-2.32273108543747	0.197603063075283	-0.149201282146881	-0.203187226567308	-0.0876208058924377	-0.0818604926760896	-0.0973623421847232	-0.896702181956616	-0.533807794711826	0.618991300387583	-0.284452005852516	-0.511312871619731	-1.66300434585038	0.216664802127076	-1.18237621830321	-0.214625387780761	0.0152698719403537	-0.417012556417617	-1.56095112971015	0.114242345658351	-0.144818339160618	-1.52416166866589	1.89887107849086	-0.729250024774049	1.18097078133678	-0.255475309908169	-0.916933932351312	-0.410809031906349	-0.513537890808787	-1.8837730290127	-0.447304996243706	1.15598913442143	0.617292343428372	-1.39317167686353	-0.45347659996732	-0.832508104689769	1.4586956127675	-1.21473262687619	-0.270018741434541
0.0	0.331340306553855	-1.23550145942141	-1.02576074175061	-0.148814043315407	0.411263931527864	-0.251158064409283	0.447383676436234	-0.183459407937103	0.593004194346463	-0.135150000270872	-0.413688209101366	-0.887658869432185	-0.149201282146881	3.32405030629032	-0.0876208058924377	-0.0818604926760896	-0.0973623421847232	1.55473583776283	-0.162436855138229	0.0719178967595365	0.336334937499696	-0.511312871619731	0.239864093704716	0.575086665779886	-0.555563311734182	-0.113751708718946	-0.352915044323192	1.95721024525497	0.189210630665978	-0.459261633299903	-0.144818339160618	-0.0282184533849749	0.978133406329523	1.58753100799694	0.0454869016638302	2.36961568864945	0.053746861549544	-0.410809031906349	0.280849658657853	0.0515456031962665	1.83481331773544	-0.201873067775974	-0.0242698831920513	-0.508757516014282	-0.45347659996732	1.70203835599537	1.82470861998402	0.630789245854356	-0.270018741434541
1.0	0.874798365483487	-0.999866420851094	-1.36273954891494	-0.148814043315407	-0.965217979866399	-0.01235807622841	-0.445266969649899	-0.183459407937103	2.2356047557072	-0.135150000270872	-2.19182738078627	0.462798192186747	-0.149201282146881	-0.203187226567308	-0.0876208058924377	-0.0818604926760896	-0.0973623421847232	-0.896702181956616	1.35751446857649	1.34678604033558	0.373680514350423	-0.511312871619731	-0.92684253140009	-1.01619542588309	-0.354269301466803	-0.171046583909459	0.444963476787053	-0.345807031476887	0.789756087980056	-1.62614380132198	-0.144818339160618	-1.58250492673538	1.54074819818589	-0.0699672914330449	-0.244229480817229	-0.255475309908169	-1.00420665608996	1.24648479054757	-0.235190581882871	-0.57752585657073	-0.447304996243706	0.242573931108237	-0.442190920927377	-0.930538312100706	-0.45347659996732	-0.832508104689769	0.425019184936703	-1.22565543281769	2.02291965330844
1.0	1.11179760884085	0.238410182336668	1.0060375470416	-0.148814043315407	0.967128083018638	1.02938228046866	0.195513061504943	-0.183459407937103	-0.210787947778006	-0.135150000270872	0.697723491163406	-0.0237327577626402	-0.149201282146881	-0.203187226567308	-0.0876208058924377	-0.0818604926760896	-0.0973623421847232	-0.181189872902891	1.02397971891378	0.367788112945222	0.281414321024457	-0.511312871619731	1.49364324883881	0.37491181819267	0.721607962383828	1.53395156169087	0.738664111015119	0.139079987172575	1.99736926683013	-0.569366415535168	-0.144818339160618	-0.260840343477982	-1.07315599279055	1.40237302081319	0.994415508578511	-0.255475309908169	1.58509339282394	1.41945426464104	-0.806283465440638	0.170468091403842	-0.447304996243706	1.22989489585759	-0.177187747669316	-0.808540034585886	-0.45347659996732	0.338026251327941	0.740075558884653	-0.14692642025299	1.20067691665147
0.0	0.809234285625286	0.115750664670419	-0.685181820968322	-0.148814043315407	-0.645775738654758	0.184846182873253	-0.445266969649899	5.41529439286156	0.313351075413759	-0.135150000270872	-0.197145654934388	-0.370803639630213	-0.149201282146881	-0.203187226567308	-0.0876208058924377	-0.0818604926760896	-0.0973623421847232	1.04873333818946	0.698631777179899	-0.290582169003656	-0.580462650983542	-0.511312871619731	0.422905562634443	-0.422756592829853	-0.209551369294453	0.324885898114178	0.298173710908861	0.96400250018703	-0.6832699476015	0.390155487919925	-0.144818339160618	-0.887930880512708	0.9655133876966	1.84307670747939	-0.297510607204843	-0.255475309908169	1.85440607550858	1.02371239123056	0.0722064256782603	-0.661693278116545	1.49454378131946	2.07496390648099	-0.917432374809398	0.0393774761415091	-0.45347659996732	-0.832508104689769	1.23095202207721	1.6115512336134	-0.270018741434541
1.0	0.114631334580704	-2.12319883320942	-1.28050058010084	-0.148814043315407	-1.14254650171825	-0.0477345573089599	-0.445266969649899	-0.183459407937103	-0.41703613590203	-0.135150000270872	-1.70313071342356	-1.78075489517968	-0.149201282146881	-0.203187226567308	-0.0876208058924377	-0.0818604926760896	-0.0973623421847232	-0.429302200517126	0.595237938241537	0.259737611307061	-0.398788545578639	-0.511312871619731	-0.668618771858211	-1.11932457848953	-0.405857104785307	0.638859199582317	0.334217080201513	-0.844441520750953	-0.954642415593085	-1.89865312926106	-0.144818339160618	-1.87046555409241	2.47367496292651	0.321319385924249	-0.2321698809055	-0.255475309908169	-0.652482485112633	-0.410809031906349	0.0595137596184613	-1.52963599950547	-0.447304996243706	0.36812785618236	-0.380103057120032	-1.67374721088562	-0.45347659996732	0.100821722768745	2.69516373828258	-0.346532443307987	-0.270018741434541
1.0	-0.0977050870508553	-0.278017284531171	-0.736009850287	-0.148814043315407	-0.752364871913225	-0.0342735110298803	1.53590755554259	-0.183459407937103	2.07917865466782	-0.135150000270872	-0.225372960559362	-0.403699044412162	-0.149201282146881	-0.203187226567308	-0.0876208058924377	-0.0818604926760896	-0.0973623421847232	1.65008469002392	-0.0550929189608217	-0.460448338102384	0.113858686321671	-0.511312871619731	0.340299837673974	-0.3835270280563	-0.748280498015513	-0.182996478958349	0.945113098766345	-0.227144943543242	-1.83974496205006	-1.08628550389024	-0.144818339160618	0.188050201336752	0.246256593444738	1.07178283818777	-0.132502070244306	-0.255475309908169	0.934630927036214	-0.410809031906349	0.0326136667340599	0.542566753406382	-0.447304996243706	0.0950998642017033	-0.917432374809398	0.0657588949801954	-0.45347659996732	-0.832508104689769	1.47119328614803	1.36763558281601	-0.270018741434541
1.0	1.31343369442844	0.220875104900139	-0.275554303226514	-0.148814043315407	1.42818626514513	-0.307203459724902	-0.445266969649899	-0.183459407937103	-0.262613651737486	-0.135150000270872	0.813513491409163	-0.405756669385674	-0.149201282146881	-0.203187226567308	-0.0876208058924377	-0.0818604926760896	-0.0973623421847232	0.303114467938775	0.301516352250828	-0.650437787529435	0.174522461118337	-0.511312871619731	0.112139657179458	-0.0712229732091526	0.515046991147649	0.347701965881659	0.534831692751767	-0.140712405092637	-0.502603595512918	-0.750519688778817	-0.144818339160618	0.112547874674242	-0.678235524502161	1.60621026868672	-0.258642681243257	-0.255475309908169	-0.92168620055607	-0.410809031906349	-0.319393051127943	-0.330179794669557	-0.447304996243706	-1.06537604643165	0.766075305914203	-1.06821106032957	-0.45347659996732	3.99548669753875	-0.400468874882108	0.266663930841284	-0.270018741434541
1.0	0.0295213067581169	0.734036221525688	0.433079256439706	5.86061554800049	-1.12243648901174	-1.3646673252162	-0.445266969649899	-0.183459407937103	-1.11349510747032	-0.135150000270872	-0.854288135063176	1.06111529504187	-0.149201282146881	-0.203187226567308	-0.0876208058924377	-0.0818604926760896	-0.0973623421847232	-0.896702181956616	1.37621598938594	0.717850793380411	0.452168195660839	3.1278059910467	-1.49083251417912	-0.0653686492986199	-0.601753279381707	-1.27339348855459	0.0298847356021597	-0.844441520750953	-1.80020527973014	-0.308910829733151	-0.144818339160618	-0.60065776516611	0.620400536156564	-0.729250024774049	-0.203643241330962	-0.255475309908169	-1.16239863495829	-0.410809031906349	0.673352268779391	0.257027193191605	-0.447304996243706	-1.2871980105565	-0.917432374809398	0.0221423620795936	-0.45347659996732	-0.832508104689769	0.436011714841724	-1.19491936790193	-0.270018741434541
1.0	1.58522394331198	0.747155695981569	0.670956335515708	-0.148814043315407	0.428176498400238	-1.3646673252162	1.65907717577439	-0.183459407937103	-0.100320274205134	-0.135150000270872	-0.151746364791573	0.926927607022123	-0.149201282146881	3.03902282081328	-0.0876208058924377	-0.0818604926760896	-0.0973623421847232	0.515572001605608	1.33281397135614	0.852088712719408	0.0657952175548797	1.56845795067375	-0.0463519907929566	0.231085120116673	0.0701504257424502	0.912439706952083	0.527689680506353	-0.844441520750953	-0.595481802103118	-0.877431832853408	-0.144818339160618	0.481118410368202	0.771435399023611	1.10588643315795	0.413971545098562	3.89545897275874	-1.35319285243209	-0.410809031906349	0.396179653590033	-0.00815420211322228	0.690233692776131	1.02728960071638	-0.245623986367528	-0.691107490550326	-0.45347659996732	0.58065139695605	1.320155809624	-1.18224631905759	1.06394455968589
1.0	0.520523394598208	-0.23899327682432	0.220591758439963	-0.148814043315407	1.80008840380325	0.608914083514977	-0.445266969649899	-0.183459407937103	-0.338058926029884	-0.135150000270872	0.532323406366145	-0.0344198584054706	3.66570004598271	-0.203187226567308	-0.0876208058924377	-0.0818604926760896	-0.0973623421847232	2.04283052826493	0.0295840323452271	0.162826133483089	0.342240157493314	-0.511312871619731	1.05174364525716	-0.162921859343599	0.901182236081431	0.544881141568596	-0.263904424086952	-0.311985556689372	0.281852996310458	0.0452451556488628	-0.144818339160618	1.14743498615032	-1.2943561887627	-0.729250024774049	-0.0740404938506479	-0.255475309908169	0.0970575782458448	-0.410809031906349	-1.98490787212084	-0.717712514802704	0.412617705144364	-1.20346736343712	0.851822033171625	-0.662093072020834	-0.45347659996732	-0.1095544852306	-0.762338722897886	0.534889560515108	-0.270018741434541
1.0	-0.29654959350517	0.430033360453076	-0.270966877267826	-0.148814043315407	-0.69409581490947	-0.341943431897637	-0.445266969649899	-0.183459407937103	-0.628268246875406	-0.135150000270872	-1.29658011274275	-0.273191744792417	-0.149201282146881	-0.203187226567308	-0.0876208058924377	-0.0818604926760896	-0.0973623421847232	-0.896702181956616	1.70181816841655	1.05351922954027	-1.12914230927526	-0.511312871619731	-1.23724822398614	-0.495449806858829	-1.01546093956177	0.496803866622274	-0.154252414292585	1.25879336619821	-1.59467031970013	0.468769075793242	-0.144818339160618	-0.380040898120778	2.26074714086389	0.668461691662382	-1.27242775357824	-0.255475309908169	0.452978646678703	-0.410809031906349	-0.517815578151197	-0.267874926334939	-0.447304996243706	0.789728608338878	0.0901028064337177	-0.492823076810472	-0.45347659996732	1.84683654196839	0.630066240244024	-1.00138351615156	-0.270018741434541
1.0	0.461926475335964	-0.175209236148311	-0.394985427537932	-0.148814043315407	1.09541662313033	-1.3646673252162	-0.445266969649899	-0.183459407937103	-0.185966789534932	-0.135150000270872	0.0895401976095595	0.0513445475742908	-0.149201282146881	-0.203187226567308	-0.0876208058924377	-0.0818604926760896	-0.0973623421847232	-0.896702181956616	-0.239168143223169	0.301471496218501	-0.150898750620477	-0.511312871619731	-0.114113624263411	0.450899127396393	-0.096320447822	0.486338500611041	-0.559069015035268	0.064945946886665	-0.12643582073929	-0.103447352761277	-0.144818339160618	0.930543463647031	-1.1877969541072	-0.729250024774049	-0.2264741243625	-0.255475309908169	0.832193795637521	-0.410809031906349	0.537615831691898	0.858958844577315	-0.447304996243706	1.18743539143412	-0.917432374809398	0.532627693263333	-0.45347659996732	-0.0636281050137744	-0.0807819564051966	0.0795813755008215	-0.270018741434541
1.0	0.832862893184598	-0.247939890467331	0.0946884695168046	-0.148814043315407	1.50205950035822	0.599025559801887	0.457351903374053	-0.183459407937103	-0.502826817212064	-0.135150000270872	1.05957117220476	0.264061542184771	-0.149201282146881	-0.203187226567308	-0.0876208058924377	-0.0818604926760896	-0.0973623421847232	0.268506852982533	0.126394384680626	0.974115119674167	0.539217260669833	0.948568428707566	0.844886250545848	1.08355142481109	0.759243301789546	0.69521062147941	-0.60424838722535	-0.844441520750953	0.110112272794747	-0.0797721659355206	-0.144818339160618	0.452410339543409	-0.540328762120097	0.71276202392571	-0.759266809233714	-0.255475309908169	1.04321216853358	-0.410809031906349	1.11154183378969	-0.26827434873761	-0.447304996243706	0.915897226493191	0.122036532660081	-0.396552867163459	-0.45347659996732	0.444927596995421	-0.211284842229348	-0.767648169781234	-0.270018741434541
1.0	-0.300365256095465	-0.493112832005714	1.25265320810535	-0.148814043315407	0.462085909073676	-0.0441212859174601	-0.445266969649899	-0.183459407937103	0.989726691261121	-0.135150000270872	1.07627681283022	-0.108187839165963	-0.149201282146881	-0.203187226567308	-0.0876208058924377	-0.0818604926760896	-0.0973623421847232	0.751862092459822	-2.09050516781782	-0.201040503145536	0.677242891668247	-0.511312871619731	0.978599227938712	1.37624957580214	0.537186909941278	0.224908356076278	0.25528786597923	-0.844441520750953	0.469422160100094	0.917332687297013	-0.144818339160618	0.098016434425986	-0.582907308078586	-0.729250024774049	0.205849753468717	-0.255475309908169	0.257751871179367	-0.410809031906349	0.213698157298994	0.971868473173598	-0.447304996243706	-0.752138670886602	-0.0288428608841247	0.35717127085376	-0.45347659996732	-0.195101497135238	0.184544436533712	-0.11483701580233	-0.270018741434541
1.0	0.260740909273072	0.241784056267441	0.751378002282874	11.468566250562	-0.0406576619711814	-0.661820928885013	0.633731783859575	-0.183459407937103	1.8661854058763	-0.135150000270872	0.0616032841075119	-0.733615409477423	-0.149201282146881	-0.203187226567308	-0.0876208058924377	-0.0818604926760896	-0.0973623421847232	-0.896702181956616	-0.976785908427352	-1.20368207059789	1.06972730527719	-0.511312871619731	-0.313089386556593	0.136889688413663	0.796818978799488	-2.39735386328717	-1.42871108113764	0.204874622133753	-0.172189932516278	-0.284297383436056	-0.144818339160618	0.447260704037257	0.280581693156691	-0.729250024774049	1.4805460084856	-0.255475309908169	-0.201774355319599	-0.410809031906349	1.79945201350805	0.679475669090663	-0.447304996243706	-1.50211357429662	-0.0331423936675619	1.27805875031318	-0.45347659996732	0.0603513165759628	-0.989455852589673	-1.13578696219985	7.61444692579467
1.0	-1.80155636511255	0.0582612044728561	1.94944364560303	5.17857678104914	0.212113003961179	2.15700130521097	3.14109069105723	-0.183459407937103	1.03572466914731	-0.135150000270872	0.70101927028661	1.43342384939124	-0.149201282146881	-0.203187226567308	-0.0876208058924377	-0.0818604926760896	-0.0973623421847232	-0.470831262106821	-0.267000690344375	0.414825725902272	1.19562321369285	-0.511312871619731	1.66518151843181	1.31865658481297	0.745387330926846	-0.00988441926001093	-0.111229236825481	-0.124584786501766	1.20588039516374	0.475963849911614	-0.144818339160618	0.413351357622951	-1.27092919022326	0.227975005321641	-1.27242775357824	-0.255475309908169	-0.105241009176081	1.29525358621466	0.343615502334956	0.502750787549465	0.721056979810713	-0.309819872128275	0.440156665397611	1.46038629054955	1.86753511874608	0.953263730867909	-1.5946627425432	0.449974182398832	1.66237997291539
0.0	-0.75470108524424	1.76337251501705	1.0954414692417	-0.148814043315407	-0.0383031101153255	-1.3646673252162	-0.445266969649899	-0.183459407937103	-1.11349510747032	-0.135150000270872	0.483264426855938	1.41699847752908	-0.149201282146881	-0.203187226567308	-0.0876208058924377	-0.0818604926760896	-0.0973623421847232	-0.896702181956616	-1.49315419995473	0.400731067507545	0.0693788042207031	-0.511312871619731	-0.203718701826939	1.19089931397878	-1.07744403722606	-2.39735386328717	-1.43119383184181	-0.844441520750953	1.82250850603019	1.69261453732728	-0.144818339160618	0.97527247186621	-0.557114241712687	-0.729250024774049	-1.27242775357824	-0.255475309908169	0.121207814270243	-0.410809031906349	0.665013151075018	1.40507914898499	-0.447304996243706	-1.20366339532069	0.718573395371213	1.54566736981919	-0.45347659996732	0.231941558165349	-0.0843277402181107	-1.23758553135374	-0.270018741434541
1.0	-0.679310622728847	-0.958733769925308	0.302684283304477	-0.148814043315407	-0.980057636235591	-0.212978381287668	-0.445266969649899	-0.183459407937103	-1.11349510747032	-0.135150000270872	-0.457820764910167	-1.27309164822458	-0.149201282146881	-0.203187226567308	-0.0876208058924377	-0.0818604926760896	-0.0973623421847232	2.85138898932328	-1.2804185730848	0.733296967661126	-0.0263966037004461	-0.511312871619731	0.394712990364566	-0.502648067969856	0.85701778073016	1.45899756303501	0.880908771044524	0.253390130775444	0.511846295473298	-0.446951242027278	-0.144818339160618	0.857139854812354	-1.40515539273155	1.36814144063762	0.540466515092314	-0.255475309908169	2.00777456795458	-0.410809031906349	-1.48582922264164	1.08842504507037	-0.447304996243706	1.1638957901367	1.76863829623887	-2.22411573847889	-0.45347659996732	0.877748034069286	1.13016334611307	-0.0495966479533341	-0.270018741434541
1.0	2.00169796136621	-1.66345548274342	0.0305279843336732	-0.148814043315407	-0.352801509436097	-0.833811974432002	-0.445266969649899	-0.183459407937103	-0.445828046569208	-0.135150000270872	-0.958648295912992	0.542863845679426	-0.149201282146881	-0.203187226567308	-0.0876208058924377	-0.0818604926760896	-0.0973623421847232	0.410939979296998	1.4116106659462	1.91277809787698	-1.27879997496191	2.42329043667303	-0.851639317726554	-0.220595177772541	-0.564092011353333	0.247235409677066	0.406530952433985	2.16474623330395	-0.318085287010155	-1.33214366282279	-0.144818339160618	0.678255957770499	0.362080050011296	0.0682066804521676	0.447342036418915	-0.255475309908169	-0.117421698133796	-0.410809031906349	-0.0981944468534233	0.30681567172331	-0.447304996243706	0.375348355716665	0.348481509037783	-1.62539894008018	-0.45347659996732	-0.832508104689769	0.2049258789545	-0.485954203128448	-0.270018741434541
1.0	0.683282741388329	-1.05307147337398	-2.0002443153526	-0.148814043315407	0.112313385591247	-0.0211525350377761	2.50289544638831	-0.183459407937103	-1.11349510747032	-0.135150000270872	-1.39433656595758	0.165110471036174	-0.149201282146881	-0.203187226567308	-0.0876208058924377	-0.0818604926760896	-0.0973623421847232	0.0546506642151431	0.283234240950136	0.869990758142441	-0.148993276918708	-0.511312871619731	0.117271688257953	0.11068892233461	-0.2550928011596	-1.95192164246951	0.482736338713705	-0.844441520750953	-0.613221248640105	0.424583338851562	-0.144818339160618	1.14921288822855	-0.423697244242691	2.62258436758665	-0.757213883005523	-0.255475309908169	2.45276665732558	-0.410809031906349	-0.737220879117708	0.137190082766433	3.48959508119361	1.98865003075669	1.70620509090027	-0.497602193872307	-0.45347659996732	-0.832508104689769	-1.5946627425432	0.217249442372721	-0.270018741434541
0.0	-0.956727705342335	-1.4831891027713	-2.0002443153526	-0.148814043315407	-1.86596678059963	-1.3646673252162	-0.445266969649899	-0.183459407937103	0.298629084821958	-0.135150000270872	-1.15124966201726	-3.54821474069864	-0.149201282146881	-0.203187226567308	-0.0876208058924377	-0.0818604926760896	-0.0973623421847232	-0.896702181956616	-0.417894369848533	1.34906870336632	-3.56092699157623	-0.511312871619731	-0.921862624625389	-3.32817848343889	-3.33274089780088	-2.39735386328717	-5.92263118762296	-0.844441520750953	0.381783754091	2.20427763111899	-0.144818339160618	1.67438716609287	1.47058823476152	-0.729250024774049	-0.440494232559284	-0.255475309908169	1.55688890976091	-0.410809031906349	-0.330766767387268	-1.8837730290127	-0.447304996243706	-0.540699314716387	-0.917432374809398	0.61408612430826	-0.45347659996732	-0.832508104689769	-0.694811648905097	-0.440937178805839	-0.270018741434541
1.0	-1.80155636511255	-0.241364763161881	-2.0002443153526	-0.148814043315407	0.196593484367767	-1.3646673252162	-0.445266969649899	-0.183459407937103	-0.611095753733249	-0.135150000270872	-1.24567263282025	-0.983944529566756	-0.149201282146881	-0.203187226567308	-0.0876208058924377	-0.0818604926760896	-0.0973623421847232	-0.0994688090882394	1.34502027407704	1.35842192559253	-0.669098357441426	-0.511312871619731	-1.33751419039618	-0.200248611432417	0.00635108373686802	0.866144188572666	1.59255545577627	-0.844441520750953	-0.789780440337065	-1.89865312926106	-0.144818339160618	0.31481632408023	-0.0734939671635286	-0.729250024774049	1.04992869207634	-0.255475309908169	-1.04069278405468	-0.410809031906349	-0.0988479739151154	-0.217191471959668	-0.447304996243706	0.62662953330093	1.53623333289183	-2.15491500585441	-0.45347659996732	-0.832508104689769	0.602089130131344	-0.46815394876733	-0.270018741434541
1.0	0.087094027973481	0.422540586248661	-0.664983247707502	-0.148814043315407	-0.687820445929722	0.182507330462818	-0.445266969649899	-0.183459407937103	-0.0492388711892669	-0.135150000270872	-1.17488700573586	0.667742068416394	-0.149201282146881	-0.203187226567308	-0.0876208058924377	-0.0818604926760896	-0.0973623421847232	1.49468683499689	-1.73735356156921	1.39205881672384	0.222378439673822	-0.511312871619731	-0.0887550219536576	1.29572396808912	0.195639194694682	-0.253242541048197	-1.46954627785859	2.04887839672119	-0.157638127299136	-0.513393598685504	-0.144818339160618	0.823123055379113	0.0958836016049402	1.64973902560901	-0.661193248260773	5.9831715594151	-0.0696490845744442	-0.410809031906349	1.13913613210492	1.31115629598296	-0.447304996243706	0.78638858164534	-0.29234895764195	-0.289225582496819	0.615201691806336	-0.832508104689769	1.87486257976343	-0.17018785333299	-0.270018741434541
1.0	0.500849604463458	-0.28809813054141997	-0.0340486019203241	-0.148814043315407	1.6935788104559	0.712613245686603	-0.445266969649899	-0.183459407937103	-1.11349510747032	-0.135150000270872	-2.21769191734384	-1.17055480907714	-0.149201282146881	-0.203187226567308	-0.0876208058924377	-0.0818604926760896	-0.0973623421847232	1.48915882699743	1.45504208279909	0.169057261580816	-0.747393587792956	-0.511312871619731	-1.00908372717833	-0.352983319592533	0.0210004575501923	1.06006618537211	0.805927956605337	-0.844441520750953	-1.8300337637551	0.438835048268577	-0.144818339160618	-0.110060961551886	-0.801896687902081	-0.729250024774049	0.433431462143365	-0.255475309908169	0.486536009680614	-0.410809031906349	-2.39819420694056	-0.117935109583571	-0.447304996243706	-0.123784649224723	-0.917432374809398	-3.46061095348411	-0.45347659996732	-0.832508104689769	2.48401043161205	0.123560262872667	-0.270018741434541
1.0	0.109946713772647	-0.47739348069354	0.6308061079567	-0.148814043315407	1.50732126376434	0.836176530536259	-0.445266969649899	-0.183459407937103	-1.11349510747032	-0.135150000270872	-0.49908711788235	-1.99651985842883	-0.149201282146881	-0.203187226567308	-0.0876208058924377	-0.0818604926760896	-0.0973623421847232	-0.896702181956616	0.873367427312678	1.98981675794116	-0.66622075042322	-0.511312871619731	-1.658425639989	-1.11525256404654	-0.967342882135987	1.22573579794792	0.339050425556958	-0.844441520750953	-0.606276202414942	0.0897315409064549	-0.144818339160618	0.809117390417206	1.54634305244942	-0.729250024774049	-1.27242775357824	-0.255475309908169	-0.754611033240664	-0.410809031906349	-0.768843453877526	-1.8837730290127	-0.447304996243706	0.860178131515254	1.2609652555588	-0.689912664365328	-0.45347659996732	2.25296608292415	-1.5946627425432	-0.0926357478667889	-0.270018741434541
1.0	0.898359516001164	-0.552554361823757	0.387878025003343	-0.148814043315407	0.979729212107119	-0.784407727795779	-0.445266969649899	-0.183459407937103	-1.11349510747032	-0.135150000270872	-0.454609847800535	-0.0281391489190675	-0.149201282146881	3.69898072332058	-0.0876208058924377	-0.0818604926760896	-0.0973623421847232	2.14830384227053	0.510309806349813	0.290999703858061	-0.203449304202687	-0.511312871619731	0.00011131645060061	0.0833185577688367	-0.125650218572033	-0.433067567202778	0.0196095818921498	-0.844441520750953	-0.423253830096119	-0.359943874635069	-0.144818339160618	0.785910772689564	-1.76017284783873	2.61500045764333	-1.27242775357824	-0.255475309908169	1.19378032118745	-0.410809031906349	-2.13399826593363	1.07387244729471	-0.447304996243706	-0.287339155164313	1.65462651787811	-2.10062773320028	-0.45347659996732	-0.832508104689769	0.45304192531348	0.0590905404796751	-0.270018741434541
1.0	-1.80155636511255	-0.600907408169876	-1.53703181824874	-0.148814043315407	-1.86596678059963	-1.3646673252162	-0.445266969649899	-0.183459407937103	-1.11349510747032	-0.135150000270872	-1.47902281334948	-0.965148322517707	-0.149201282146881	-0.203187226567308	-0.0876208058924377	-0.0818604926760896	-0.0973623421847232	-0.896702181956616	1.3762399404127	1.72414612243634	-5.02846141917272	-0.511312871619731	-1.12381821515401	-0.391455404076122	-1.00361359006102	-2.39735386328717	2.49213409205037	-0.48213250115034	-1.324299875722	-1.89865312926106	-0.144818339160618	-0.0938497424605372	0.557476341334887	-0.729250024774049	-1.27242775357824	-0.255475309908169	0.634436882407325	-0.410809031906349	-0.514379908262391	-1.8837730290127	-0.447304996243706	0.719813042771169	-0.917432374809398	-2.52693901844852	-0.45347659996732	-0.832508104689769	1.1583000172795	0.727134297660471	-0.270018741434541
1.0	-0.527245436300982	0.491178312034685	-0.564146427397689	-0.148814043315407	-1.37707673261662	-1.3646673252162	-0.445266969649899	-0.183459407937103	-0.0855016648791722	-0.135150000270872	-2.0676164367786	-0.309473652884478	-0.149201282146881	-0.203187226567308	-0.0876208058924377	-0.0818604926760896	-0.0973623421847232	-0.896702181956616	0.909564900393285	-0.285664251971466	0.700796878037477	1.71974570785006	-2.19108928249779	-1.26650543795031	-1.54483727355367	1.38544840000257	0.552300904759202	-0.844441520750953	-2.42183525568519	-0.995008311740095	-0.144818339160618	-1.54657988642825	-0.087441459189254	-0.729250024774049	1.63999564378577	-0.255475309908169	-0.781203793816282	-0.410809031906349	-0.0813555056960206	-1.30315108276388	-0.447304996243706	-0.679485225234535	-0.917432374809398	-3.60382979690216	-0.45347659996732	-0.315763126850242	0.303514946638454	-0.617747636017711	-0.270018741434541
0.0	-0.560479381775549	-1.38463844132215	-2.0002443153526	-0.148814043315407	0.231096729310207	0.297301857723952	-0.445266969649899	-0.183459407937103	0.0181317076251932	-0.135150000270872	-1.80130290031582	-1.78749539741008	-0.149201282146881	-0.203187226567308	-0.0876208058924377	-0.0818604926760896	-0.0973623421847232	-0.576858081603164	2.15556448543875	-0.636847307183476	-1.82715331863	-0.511312871619731	-1.00555118997386	-0.580207108177928	-1.08257596159472	1.91465912342041	1.53804568431039	-0.844441520750953	-0.016459810645424	-0.311167025073484	-0.144818339160618	-1.43544247964194	1.60939308934467	2.74876654736909	-1.27242775357824	-0.255475309908169	1.83980728417172	-0.410809031906349	-1.00875515207609	-1.8837730290127	-0.447304996243706	0.322439649595074	-0.917432374809398	-0.251916415094987	-0.45347659996732	-0.832508104689769	0.164022137065492	1.68532808324618	-0.270018741434541
1.0	0.430067183462372	-0.946498493941222	-2.0002443153526	-0.148814043315407	1.18273990599374	1.23036369262689	-0.445266969649899	-0.183459407937103	1.4566936603961	-0.135150000270872	-0.747101165338428	0.899281494485043	-0.149201282146881	-0.203187226567308	-0.0876208058924377	-0.0818604926760896	-0.0973623421847232	-0.896702181956616	1.26187406793642	0.184070353854962	0.181077863953528	3.09873390541767	-0.161425551123846	-2.70761914710974	-1.72660226427753	-0.85089837948824	-0.501893070183142	0.851793580865615	-0.116337114375877	-1.89865312926106	-0.144818339160618	-0.112377919400513	0.782506725048224	3.58808160124761	-1.27242775357824	-0.255475309908169	0.252312366696466	-0.410809031906349	-0.455634061157878	-1.8837730290127	-0.447304996243706	0.719687346901448	-0.917432374809398	-3.04032846712358	-0.45347659996732	-0.832508104689769	0.430759578202537	-0.201014628767818	-0.270018741434541
1.0	1.44401432397558	-0.692208253976538	0.36665029445479	-0.148814043315407	0.357977864646479	-0.539416166408939	-0.445266969649899	-0.183459407937103	-1.11349510747032	-0.135150000270872	-1.20236194267817	-0.93419329444204	-0.149201282146881	-0.203187226567308	-0.0876208058924377	-0.0818604926760896	-0.0973623421847232	-0.896702181956616	0.111773302868122	0.061867625521899	-0.927662214691907	2.36935742145519	-0.631991603617343	-0.563637972609042	-1.21952175411729	1.00215040097738	1.57721482739693	-0.135118325288289	-0.86905230082624	-1.59608746480641	-0.144818339160618	-0.783100175022919	0.0149645199262392	-0.729250024774049	-0.250534587583237	-0.255475309908169	-1.69716755844543	-0.410809031906349	-0.470280824694531	-1.11615536897218	-0.447304996243706	1.68811070200267	0.54223593674799	-0.315793067382866	-0.45347659996732	1.47004028211923	-0.156196100965934	-0.491733355276591	-0.270018741434541
1.0	1.9073137781084	-0.846646214152279	0.289471214488862	-0.148814043315407	0.0731079571227858	0.691606309637528	0.838403844276493	-0.183459407937103	0.533867996534653	-0.135150000270872	-0.3785644252812	0.19679466581345	-0.149201282146881	-0.203187226567308	-0.0876208058924377	-0.0818604926760896	-0.0973623421847232	-0.896702181956616	0.229007539809315	1.70934150094228	-0.28477867574638	-0.511312871619731	0.412620703014006	-0.979848134834587	-0.688590605935275	0.612040564182932	-0.550190201328578	-0.319027698620791	0.441184044472648	0.194021421857403	-0.144818339160618	-0.0847801690857897	-0.38844583103856	1.3088951595024	-1.27242775357824	-0.255475309908169	1.01709994209464	-0.410809031906349	-0.268621573049766	1.57663948318622	-0.447304996243706	0.243656930469085	-0.0547091561242755	0.0728791329886072	2.7384581858009	-0.832508104689769	-0.498349996715185	-0.00574611245520152	-0.270018741434541
1.0	-1.80155636511255	-2.76743366790657	-2.0002443153526	-0.148814043315407	0.00852788498362805	0.540712531238545	2.08971273020434	-0.183459407937103	0.825430492264481	-0.135150000270872	-0.856603373718828	-0.340985051474852	-0.149201282146881	-0.203187226567308	-0.0876208058924377	-0.0818604926760896	-0.0973623421847232	1.49848467407453	0.775727009042172	-0.134682092627322	-0.846360270594151	-0.511312871619731	0.426752595510044	0.37968674320249	0.868440859737444	1.72021019447158	0.5086828437274	2.12852714335241	0.577412430379405	-0.435561849951035	-0.144818339160618	0.654447510791652	0.0718573922197896	3.95675946673423	-1.27242775357824	-0.255475309908169	1.47423566664527	-0.410809031906349	-1.46313526613236	-0.672991569984841	-0.447304996243706	1.07102412933595	-0.917432374809398	-0.979800812810086	3.19149053910117	-0.832508104689769	0.557233132313283	1.89079914636841	-0.270018741434541
0.0	-1.80155636511255	-0.758356124712775	-2.0002443153526	-0.148814043315407	0.694355866101759	0.256205418479239	-0.445266969649899	-0.183459407937103	0.167304399494541	-0.135150000270872	1.85720110504218	1.00500074842352	-0.149201282146881	-0.203187226567308	-0.0876208058924377	-0.0818604926760896	-0.0973623421847232	-0.896702181956616	-2.62846742494107	0.496972758057286	0.567440268236105	-0.511312871619731	1.36401873979634	0.293226816137873	0.732393385082782	0.0396893340572256	-1.13733682967252	1.53688354501875	1.2740060860997	1.87979511742406	-0.144818339160618	1.21050839797892	0.0798153484709467	-0.729250024774049	1.12287498799032	-0.255475309908169	-0.298385166662204	-0.410809031906349	2.73747166909831	1.83137016549191	0.78033050548845	-1.36304865300087	-0.917432374809398	0.81867278675253	0.786055262790972	-0.832508104689769	1.67426948349654	0.793996233862443	-0.270018741434541
1.0	1.7239471247327	1.66207017144806	1.64008888519057	-0.148814043315407	-1.32806055074896	1.05732155443913	-0.445266969649899	-0.183459407937103	-0.647415277665144	-0.135150000270872	2.20131252739774	0.444507825338884	-0.149201282146881	-0.203187226567308	-0.0876208058924377	-0.0818604926760896	-0.0973623421847232	1.35699537988833	-0.515015897766142	-0.852003195278895	0.501057736984326	-0.511312871619731	1.34627672695637	0.298954805294733	0.647912023807935	0.391734752197001	-0.485180631247075	0.155484743134887	0.931148117575911	-0.909555982327438	-0.144818339160618	0.450731798314768	-0.192014256851068	-0.729250024774049	-0.721806277582927	-0.255475309908169	-0.766636257554363	1.5507652074055	1.82336722607477	1.61470547178652	-0.447304996243706	-1.41551580559111	1.161703209059	1.96300615867305	-0.45347659996732	-0.832508104689769	0.17642346737222	0.333324076135009	-0.270018741434541
0.0	-1.80155636511255	0.695033792529077	0.92742952280406	-0.148814043315407	0.441617463533894	0.20610206415093	-0.445266969649899	-0.183459407937103	-0.443768818796422	-0.135150000270872	1.27399389664678	0.60454861121876	-0.149201282146881	-0.203187226567308	-0.0876208058924377	-0.0818604926760896	-0.0973623421847232	0.678019432630536	-0.65364618104663	0.39615009100752	0.581709690239064	1.33501021615788	0.0560052341794723	-0.904520694226581	-0.974022743694938	-0.240372309636056	-0.643365984366173	0.123154269881576	0.722028314596646	1.48074939722443	-0.144818339160618	0.27512879894898	-0.609069879517739	-0.729250024774049	-0.157688316273774	-0.255475309908169	0.537437821300576	-0.410809031906349	0.298358282794649	0.190836315511848	-0.447304996243706	0.678964483370289	-0.252444314070158	1.30756747192767	-0.45347659996732	1.2011417547494	-1.5946627425432	-0.129359186062774	5.37061472099668
1.0	0.13749358997062	-0.105242546187667	-0.359556534553711	-0.148814043315407	-0.709237241765434	-0.0536341444312827	-0.445266969649899	-0.183459407937103	0.875287262367208	-0.135150000270872	-0.261046553137802	-0.6212495023545	-0.149201282146881	-0.203187226567308	-0.0876208058924377	-0.0818604926760896	-0.0973623421847232	-0.36365323757327	-0.744431674166963	0.00545817733269341	-1.1959302346228	0.346642997411828	-1.07829825254322	-1.37834865210538	-0.798659935981379	-0.746521153255543	-0.502122049978186	0.344797374885247	-0.321353720311281	1.4637587331852	-0.144818339160618	-0.389321818956057	0.458851593023597	-0.729250024774049	-0.672593840607462	-0.255475309908169	2.1191505558627	-0.410809031906349	-0.37128420108346	-0.624009656404294	0.288811125764366	0.280189762566982	-0.917432374809398	0.774575211074795	-0.45347659996732	-0.832508104689769	-0.725487491835385	0.706685862398051	-0.270018741434541
1.0	0.680905495579877	0.959886931756743	1.04037935744478	-0.148814043315407	0.352914464737485	0.405483965188621	0.459958556292139	-0.183459407937103	0.0688414115178124	-0.135150000270872	0.887233296725518	-0.677628721281532	-0.149201282146881	-0.203187226567308	-0.0876208058924377	-0.0818604926760896	-0.0973623421847232	-0.896702181956616	-1.464278706692	0.000590708734173307	1.02737520220749	-0.511312871619731	0.747393250794201	0.950805764706223	-0.0719924020855428	-0.0257494727686203	-1.03144267078605	-0.844441520750953	1.13738306202662	0.227771443473226	-0.144818339160618	0.724748501682033	-0.087621137994382	-0.729250024774049	-0.253089902302533	-0.255475309908169	-0.0240598761923499	-0.410809031906349	0.575096776694371	-0.557362254920832	1.31779380531804	-0.553660878916625	-0.917432374809398	0.209500784351249	-0.45347659996732	0.801497065930318	0.21627398834882	-0.0185683153972058	-0.270018741434541
0.0	-0.49360477661141	-0.205078979405329	0.565576012001964	-0.148814043315407	-0.225396472692526	-1.3646673252162	-0.445266969649899	-0.183459407937103	-0.560728381013669	-0.135150000270872	1.64024490746829	1.71735773571584	-0.149201282146881	3.02482190776242	-0.0876208058924377	-0.0818604926760896	-0.0973623421847232	1.81989527762031	0.0496620562200149	1.204892924223	1.1173320522369	3.29667320813122	0.434669476916078	1.60678170757753	0.887234578109223	0.27644853966755	-1.48942049708581	1.96806770754716	0.415954344560938	-0.686218196032331	-0.144818339160618	0.98366985631862	-1.23042221288256	0.576035172421497	0.795147232926706	-0.255475309908169	0.16280160746632	-0.410809031906349	2.6735561146303	1.28751741308354	-0.447304996243706	-0.125967934819473	-0.917432374809398	-0.266959728556114	-0.45347659996732	-0.832508104689769	-0.951438918407111	-0.852869703933697	-0.270018741434541
1.0	-0.555707669098962	-0.652569496140774	0.215531482849932	-0.148814043315407	0.330144463887334	0.460827592169882	0.449643622791091	-0.183459407937103	2.24544541438745	-0.135150000270872	1.42173360915988	0.439357061420249	-0.149201282146881	-0.203187226567308	-0.0876208058924377	-0.0818604926760896	-0.0973623421847232	-0.896702181956616	0.701766340220853	-0.0715773863044112	1.06258792120963	-0.511312871619731	0.742542414608124	-0.00162097955537804	0.150327732694771	0.601263349209018	-0.392718898232186	-0.080349949261012	0.522759532477703	-0.00101862646914501	-0.144818339160618	-1.2630862423265	0.150961790140743	0.700598668403806	0.292829406978023	-0.255475309908169	-0.156840863101043	-0.410809031906349	-0.489156908073794	0.362514106945119	2.92450000433486	-0.0648188746569922	0.826132248287826	1.54202543041925	-0.45347659996732	0.208181168008137	-1.09133247299669	0.960597688078203	-0.270018741434541
1.0	0.543164074690833	0.326168258737517	1.23962713757292	-0.148814043315407	0.389645666895438	-0.395130074415077	-0.445266969649899	-0.183459407937103	-0.594310931801174	-0.135150000270872	0.320675066969038	0.300446703569214	-0.149201282146881	-0.203187226567308	-0.0876208058924377	-0.0818604926760896	-0.0973623421847232	2.02344316348753	-1.054604330945	-0.318565406666308	0.593442724897869	-0.511312871619731	0.516054978486486	0.623201129401903	1.25260594064652	-0.245023714726862	-1.09426052750101	-0.844441520750953	1.02637126010576	0.360765921699613	-0.144818339160618	0.212328270966804	-0.630614462520725	-0.729250024774049	0.0757310041741072	2.92028070381813	1.31540688406686	2.25317463401123	-0.44492879377633	-0.371462036069617	-0.447304996243706	-2.43452781819566	-0.917432374809398	0.0852583759077516	-0.45347659996732	0.059802310229979	0.481296191143259	-0.242880099113127	-0.270018741434541
0.0	-0.267827778000282	-0.398322046252472	0.243337627082891	-0.148814043315407	-0.152868142224557	-0.563389294628928	2.36097516903321	-0.183459407937103	-0.0166232696813786	-0.135150000270872	-0.189183097104561	-0.0254808477178323	-0.149201282146881	-0.203187226567308	-0.0876208058924377	-0.0818604926760896	-0.0973623421847232	-0.896702181956616	-0.299620107469595	-0.0615062680615312	0.488175391472119	1.38816650659382	-0.718445591426804	-0.0713284282965355	-0.174767322093477	0.273780587779779	-0.411071571575261	-0.503511643102767	0.103871017083999	-0.643855502365985	-0.144818339160618	-1.23507011652066	0.502414494217534	0.0473411328786447	1.26406942763421	-0.255475309908169	-0.773640413348705	-0.410809031906349	-0.364461905675617	0.0875653228823661	-0.447304996243706	-0.211062570298722	0.627105677743517	-0.694497996879429	-0.45347659996732	-0.267280405495251	-0.471560600867308	-0.289692341024028	-0.270018741434541
1.0	0.579752290044864	-0.376326413224348	-0.843444504190827	-0.148814043315407	0.593366755941062	-0.0418110820753054	-0.445266969649899	-0.183459407937103	-0.313370702557805	-0.135150000270872	-0.0830356658533602	-0.155144531221809	-0.149201282146881	-0.203187226567308	-0.0876208058924377	-0.0818604926760896	-0.0973623421847232	-0.896702181956616	-1.36639447922917	-0.261585659193389	0.385332359939445	-0.511312871619731	0.369924266886156	0.0357170191589883	-0.42633544819485	-0.129682551521265	-0.664477481897213	-0.31292986312594	-0.263505879431982	0.354206262208617	-0.144818339160618	0.38193394324254	0.818387740101886	-0.729250024774049	-0.419027686849172	-0.255475309908169	0.0465999054634425	1.12196006097354	-0.333371114579848	0.235408397764252	-0.447304996243706	-0.584430223125809	0.880113457110231	-0.0614454836808469	-0.45347659996732	0.542648098433568	-0.259665753938761	0.254140803411641	1.46609633020248
1.0	-0.676687859630903	-2.76743366790657	0.69572474552944	-0.148814043315407	-0.191157290450753	-0.835537829358296	-0.445266969649899	-0.183459407937103	0.297518745162924	-0.135150000270872	1.46001703212135	-0.378120552204163	-0.149201282146881	-0.203187226567308	-0.0876208058924377	-0.0818604926760896	-0.0973623421847232	-0.896702181956616	-1.85494973166994	0.20196232647517	-0.0493666284020744	-0.511312871619731	2.03639558128174	1.64782657124367	0.562727995965035	0.0204858819059762	-1.77188824035021	-0.844441520750953	-0.769530460984482	2.2964480077024	-0.144818339160618	0.803450631103723	-1.51100302660517	-0.729250024774049	-1.27242775357824	-0.255475309908169	1.19728433559143	-0.410809031906349	0.871905381718291	-1.8837730290127	-0.447304996243706	-0.409471990871553	-0.917432374809398	2.22665818798129	-0.45347659996732	2.13423776310695	0.200310241528381	1.94348946731369	-0.270018741434541
0.0	-1.80155636511255	1.10085727706062	0.579244283583875	-0.148814043315407	-1.86596678059963	-1.06852646151679	-0.445266969649899	-0.183459407937103	-1.11349510747032	-0.135150000270872	0.880298627589382	0.0424019462839986	-0.149201282146881	-0.203187226567308	-0.0876208058924377	-0.0818604926760896	-0.0973623421847232	3.35317777123253	-0.116879924603154	-1.10767368017673	0.714192083331018	-0.511312871619731	0.934949486527075	-0.00209383961021248	-0.00785992333798263	-1.22071522778593	1.38146473027309	4.334777884965	-0.208081720696176	0.96032612024156	-0.144818339160618	-0.745710422923406	-0.813092854083561	-0.729250024774049	-1.27242775357824	-0.255475309908169	1.85625151290964	-0.410809031906349	1.1312484438135	2.32719761375766	-0.447304996243706	-1.12697723254374	-0.917432374809398	0.401999611108875	-0.45347659996732	-0.832508104689769	2.69381750075886	0.433066309488574	-0.270018741434541
1.0	-0.0760850834729542	-0.801367674488172	-1.17001069963935	-0.148814043315407	0.0976412506330342	-0.33527887815265	-0.445266969649899	-0.183459407937103	-0.487078806560896	-0.135150000270872	0.158670314622311	-1.59252985618706	-0.149201282146881	-0.203187226567308	-0.0876208058924377	-0.0818604926760896	-0.0973623421847232	-0.896702181956616	0.225108087254596	0.173149633974115	-0.455744022578495	-0.511312871619731	-0.860700239385597	0.0711001838465276	-0.211149118166739	-0.475883569810725	0.662271713098694	-0.357520919792147	-1.76828004144416	0.752155406628637	-0.144818339160618	-1.52877813382884	0.874517407629199	-0.729250024774049	-0.229776499471463	-0.255475309908169	-1.16678875788147	-0.410809031906349	-0.734275104031519	-0.495377902449029	-0.447304996243706	-2.16386212419158	1.30971563037187	-0.873264377211986	-0.45347659996732	0.709561506809844	-1.02068926355515	-0.689034749994686	-0.270018741434541
1.0	1.25532566206034	-2.24738619470922	-2.0002443153526	-0.148814043315407	0.172963057309625	-0.0157678708847752	-0.445266969649899	-0.183459407937103	0.14043356812771	-0.135150000270872	-0.618553023198217	-0.616410833145234	7.65230762936943	-0.203187226567308	-0.0876208058924377	-0.0818604926760896	-0.0973623421847232	-0.896702181956616	0.647078945795941	1.25503674161743	-1.54603390005856	-0.511312871619731	-0.634347374930861	-0.737537736830843	-0.041567317765905	-0.0139644684513407	-0.187455459991522	0.518481091672196	-1.19286319320806	-0.00425056595309462	-0.144818339160618	0.822214254075368	0.817898513073062	0.891660435493414	-1.27242775357824	-0.255475309908169	0.581494398853538	0.898113791604119	-1.64948863294708	0.104777406016722	-0.447304996243706	1.54517378562747	-0.917432374809398	-0.47900506208387	-0.45347659996732	0.347241987786869	-0.552346944458258	0.782845872929755	-0.270018741434541
1.0	0.983505652919977	-0.30358549914057	0.117530557097391	-0.148814043315407	0.732229610255065	-0.835758314885256	1.14229720621536	-0.183459407937103	0.751750612114691	-0.135150000270872	0.837694354484266	0.825725947310075	-0.149201282146881	2.06254633460224	-0.0876208058924377	-0.0818604926760896	-0.0973623421847232	-0.896702181956616	-0.59180410516442	0.531514936326199	0.154105406174875	-0.511312871619731	0.107533995945553	0.266981024399826	0.54022791398511	0.377830487420043	-0.560107432037562	-0.844441520750953	-0.417000313336284	-1.24936433415901	-0.144818339160618	0.09744060834456	-1.03121617050884	-0.729250024774049	0.592302320768704	-0.255475309908169	-1.79962561948872	-0.410809031906349	-0.469407972114126	0.179099300284571	1.307326122358	-1.07581438764588	-0.917432374809398	0.648237443954759	-0.45347659996732	-0.832508104689769	0.620819195882599	0.0159928838426527	-0.270018741434541
0.0	-0.62139598041122	0.24822297243459	1.19263277491913	-0.148814043315407	0.0411291234683665	-0.0118130823289008	-0.445266969649899	-0.183459407937103	-0.200832487001974	-0.135150000270872	0.103163681518966	0.221450733372542	-0.149201282146881	-0.203187226567308	-0.0876208058924377	-0.0818604926760896	-0.0973623421847232	0.287287012893068	-1.3619590060881	0.26525534408609	-0.045288263546357	-0.511312871619731	-0.778337392846296	0.475759087710289	-0.764229214111382	-0.372484516351782	-0.883239771084638	-0.844441520750953	-0.386508731207135	1.25582319765255	-0.144818339160618	-0.203144003488185	1.00525731039881	-0.729250024774049	0.0216338838086834	-0.255475309908169	-0.471707207105128	-0.410809031906349	0.924222831722726	0.804297907135218	-0.447304996243706	0.0350662761884838	0.116076524812216	0.428287032433106	0.995304392873866	0.0231142262688576	0.407832180427063	-0.142325600712741	-0.270018741434541
1.0	0.670115017629571	0.538368731267713	0.0394384695475455	-0.148814043315407	1.27202391977995	-0.141061275635818	-0.445266969649899	-0.183459407937103	-1.11349510747032	-0.135150000270872	0.793324020643707	0.00823128350692176	-0.149201282146881	-0.203187226567308	-0.0876208058924377	-0.0818604926760896	-0.0973623421847232	2.01908022047039	-0.825960841096499	-0.610777676988026	0.167360112453916	-0.511312871619731	-0.481013523369243	0.632259558641493	0.503459518914672	0.0601762610810237	-0.149306460167138	-0.844441520750953	0.161437535947045	0.163135572014027	-0.144818339160618	-0.366802750613692	-0.296878085675766	0.194997754333587	-0.620948012450393	-0.255475309908169	-0.76715595496787	-0.410809031906349	1.25071867534	1.39459000008349	2.24772546665898	0.27069153884576	-0.917432374809398	-0.241965054327272	-0.45347659996732	-0.832508104689769	-1.03693180381596	-0.0072564782766805	-0.270018741434541
1.0	-0.310048980201559	-0.198987108774355	0.0244053450314439	-0.148814043315407	0.721747325756839	-0.233108420925056	-0.445266969649899	-0.183459407937103	-0.594949421385092	-0.135150000270872	-0.282895721121204	0.333810198225917	-0.149201282146881	-0.203187226567308	-0.0876208058924377	-0.0818604926760896	-0.0973623421847232	-0.232523597487545	-0.641217769961071	0.57912859678335	0.0534162403027126	-0.511312871619731	-1.77654070450481	-0.35403839519162	-1.4188997579289	-0.297407314569154	-0.409886685501426	-0.189060968331472	-0.416626569397693	0.444677568914431	-0.144818339160618	-0.378057436479855	0.93794084343176	1.51191821923531	-1.27242775357824	-0.255475309908169	0.89856744121772	-0.410809031906349	-0.00281180581957153	0.280236390883295	-0.447304996243706	-0.0519392707026918	-0.917432374809398	0.435249878270456	-0.45347659996732	-0.199394416539204	-0.411655497541652	-0.972634232670174	-0.270018741434541
1.0	-1.24863054509612	0.0966833732446257	0.262219328550831	-0.148814043315407	-0.0912567340117176	1.36542750261491	1.1895946404245	-0.183459407937103	0.753245128040136	-0.135150000270872	0.364385789203208	-0.335790899204871	-0.149201282146881	-0.203187226567308	-0.0876208058924377	-0.0818604926760896	-0.0973623421847232	-0.896702181956616	-0.684734554711163	0.241833359222868	0.512983775800428	1.66275092674574	-0.00617180878556382	0.204825372222885	0.261061641592724	-0.711429554198668	-0.715382255176729	-0.366619989781637	-0.0874910288178511	-0.470830992789767	9.66186497629396	-0.170266084741158	0.391340734529017	-0.729250024774049	-0.505233054150804	-0.255475309908169	0.197094981088976	-0.410809031906349	0.282266494962974	0.0787952370788855	-0.447304996243706	0.0474919621498788	0.866952524899925	0.62196010814495	-0.45347659996732	-0.270289320471172	-0.231475410124545	0.295820533141323	-0.270018741434541
1.0	0.595977604786881	-1.64552014386591	0.442218262045075	-0.148814043315407	-0.381061913160223	-0.251619679738368	-0.445266969649899	-0.183459407937103	-0.389398671020605	-0.135150000270872	0.773289512753321	-0.643300187256677	-0.149201282146881	-0.203187226567308	-0.0876208058924377	-0.0818604926760896	-0.0973623421847232	-0.425595744731047	-0.368912515195997	0.323955752336952	0.571697462644592	-0.511312871619731	-0.0203380666144019	-1.18009140023855	-0.0270752279094623	-0.90690731418835	-1.29436729584605	-0.050002181680156	-0.451372437126771	0.431302802711597	-0.144818339160618	0.575032554516309	-0.289833138716912	0.137341971727183	-0.224029148002939	-0.255475309908169	1.06159352987661	-0.410809031906349	0.102640862633111	1.3654626276731	-0.447304996243706	-0.383493601090425	2.09317779540604	0.0844499127872178	-0.45347659996732	0.617346160110181	-1.37845156879768	1.16128555872916	-0.270018741434541
1.0	0.406434748562439	0.446090458327518	0.177426021933893	-0.148814043315407	0.699518130651795	0.487849801276282	-0.445266969649899	-0.183459407937103	-1.11349510747032	-0.135150000270872	1.62038817742371	0.0665465531171394	-0.149201282146881	-0.203187226567308	-0.0876208058924377	-0.0818604926760896	-0.0973623421847232	-0.495031561714682	-0.837087997445657	-1.3451123768938	0.853708374937842	-0.511312871619731	1.10917278864166	1.24611258279173	-0.135270118742251	0.055226442197184	-0.0425548990889976	-0.844441520750953	0.51293228587078	0.258110353663702	-0.144818339160618	1.07379648413631	-1.43802099126928	1.7417776467722	0.658246521886061	-0.255475309908169	-1.12877423799745	-0.410809031906349	0.499931155869289	1.35505575784204	-0.447304996243706	0.298713450874209	0.756139779929547	0.666640854941386	-0.45347659996732	-0.175399547860143	-1.5946627425432	-0.676274883070315	-0.270018741434541
1.0	-0.520466099436942	1.51824715304044	1.46152455795959	-0.148814043315407	0.622053777015604	0.87265872388373	-0.445266969649899	-0.183459407937103	-0.165484014750413	-0.135150000270872	-0.164697603712616	0.319097487355825	-0.149201282146881	-0.203187226567308	-0.0876208058924377	-0.0818604926760896	-0.0973623421847232	-0.896702181956616	-0.766317961787717	1.21660780896927	-0.385953012148521	-0.511312871619731	-0.827776045876965	0.453030034758721	-0.887085899374305	-0.520461567706717	-0.826697139117548	-0.844441520750953	-0.610716010003427	0.670257363647745	-0.144818339160618	0.544368058804129	1.57951768184625	1.06047873534216	-1.27242775357824	-0.255475309908169	-0.561020730730514	-0.410809031906349	0.189321799316155	-0.233628478419571	-0.447304996243706	0.0819613813166067	-0.917432374809398	0.624430572856528	0.958040971146631	0.00110716245776701	-0.680459180038941	-0.728653395035032	-0.270018741434541
1.0	-0.647988248427377	1.94800721095944	0.70570210804472	-0.148814043315407	0.199701508793122	-0.822037752919639	-0.445266969649899	-0.183459407937103	-0.768118464647472	-0.135150000270872	0.221024366398285	0.278327855362813	-0.149201282146881	-0.203187226567308	-0.0876208058924377	-0.0818604926760896	-0.0973623421847232	-0.896702181956616	-1.38353370975203	-0.192255079093832	0.967846808728894	-0.511312871619731	-0.261105512573714	-0.0316710068371881	-0.560210043394544	0.0388983239991092	-0.552843360600831	-0.4864035352849	1.40640555668576	0.646048214212359	-0.144818339160618	1.02507486658952	-0.227954659697005	1.5155800713707	-1.27242775357824	-0.255475309908169	-1.14008841234542	-0.410809031906349	0.0588168553834777	1.42104189371034	-0.447304996243706	-0.298139764865921	-0.329538280245039	1.29779414774426	-0.45347659996732	-0.832508104689769	-1.30757182731861	-0.949186115059277	-0.270018741434541
1.0	-1.80155636511255	0.630452374291946	-0.261170969359817	-0.148814043315407	0.267618875633406	1.31650182563217	-0.445266969649899	-0.183459407937103	-1.11349510747032	-0.135150000270872	-0.0911667124681963	-0.462620959204009	-0.149201282146881	-0.203187226567308	-0.0876208058924377	-0.0818604926760896	-0.0973623421847232	-0.896702181956616	-2.16849885918905	1.74606349835065	-0.272443159056879	1.62382573370662	-1.46705645031247	-1.16256687323095	-2.06946431557412	-0.776577894765693	-0.131707254177345	0.558307730810796	-0.596679998489963	-0.368768284497207	-0.144818339160618	-0.873442207688357	1.0079147638802	-0.729250024774049	-1.27242775357824	-0.255475309908169	-0.063229687827849	-0.410809031906349	-0.0415906772060307	0.185835062028114	-0.447304996243706	0.349814509600028	-0.0299963200815493	0.18774502235099	2.82421456816384	-0.832508104689769	-1.5946627425432	-1.18060213495773	-0.270018741434541
1.0	0.231984133303611	0.680249419611883	1.94293347819515	-0.148814043315407	0.555924160180308	1.38125239382081	-0.445266969649899	-0.183459407937103	-0.764179193893357	-0.135150000270872	-0.173562604859172	0.526271773848857	-0.149201282146881	-0.203187226567308	-0.0876208058924377	-0.0818604926760896	-0.0973623421847232	-0.171725085248701	1.03308414687329	1.75071453827086	0.400481882920137	-0.511312871619731	-0.387678757949956	-0.76777955175955	-0.0375400078032833	0.164958054888871	0.572106374612607	1.51921372722209	-0.0171638591938261	-0.810843978378639	-0.144818339160618	-0.887193736336195	0.974741804456587	0.432415126830482	0.229368389284255	2.75225564423707	-0.496391224143912	-0.410809031906349	0.93968566504463	-0.443857499532978	-0.447304996243706	-1.00724170982093	0.103943946504044	-1.15267275946242	-0.45347659996732	0.912712565379165	-0.43744941661048	-1.62944799849099	-0.270018741434541
0.0	-0.932321543985251	0.460691901812976	0.247300063185934	-0.148814043315407	-0.792838677512951	-0.567608499218209	-0.445266969649899	-0.183459407937103	-1.11349510747032	-0.135150000270872	-0.787484027548991	-0.272622958814431	2.55999139454517	-0.203187226567308	-0.0876208058924377	-0.0818604926760896	-0.0973623421847232	-0.896702181956616	-0.135259232639366	-0.212825243837983	0.0479127047636237	-0.511312871619731	-1.08673202142579	-0.487746883118338	0.741063597700538	-0.0659802128041519	0.210134596569031	-0.534764738285637	-0.00301798337457844	-0.749224466846232	5.06341593698582	-0.18114074716892	-0.623301906487032	-0.729250024774049	0.396164205126476	-0.255475309908169	-0.941943008837367	2.85666452396683	-1.35901442675667	-0.182497404582155	-0.447304996243706	0.534513647917425	-0.200532069538351	-0.526319722946165	-0.45347659996732	-0.832508104689769	-0.494846995638648	0.00146895397269734	-0.270018741434541
1.0	-0.486505347230327	1.2568378860546	0.32207649679137	-0.148814043315407	-0.458594062756113	-0.558232330288022	-0.445266969649899	-0.183459407937103	0.135035992334928	-0.135150000270872	-0.43362853128146	-0.610675063558179	-0.149201282146881	-0.203187226567308	-0.0876208058924377	-0.0818604926760896	-0.0973623421847232	-0.896702181956616	-0.489947687397367	0.892023834283023	-1.08327827103122	-0.511312871619731	-1.16405608433231	-0.653466782534346	-1.0480561755904	-1.15183651099964	0.204162298284761	-0.844441520750953	-0.465943496314736	1.91277848867606	-0.144818339160618	-0.610079045531063	0.900299675275043	-0.729250024774049	0.888721917762187	-0.255475309908169	0.97073380397428	-0.410809031906349	-0.241926007013344	0.615934500898202	-0.447304996243706	0.148899443552093	-0.917432374809398	0.510299247725491	-0.45347659996732	-0.832508104689769	-0.304842463620547	-1.02433068947513	-0.270018741434541
1.0	0.930352061284902	-0.0816748043359104	-0.490001102195265	-0.148814043315407	-0.100934542192922	-0.944960490246352	-0.445266969649899	-0.183459407937103	-1.11349510747032	-0.135150000270872	0.0173212837425257	1.14376474173881	-0.149201282146881	1.98706962314267	-0.0876208058924377	-0.0818604926760896	-0.0973623421847232	-0.220684159699308	0.720471812503036	1.27548413818729	0.0196863375299072	-0.511312871619731	-0.541481776767636	0.0154704521752201	0.0312731719745468	0.386656519657716	0.199334211948104	1.53642977035398	0.565834515393306	-0.645638240851663	-0.144818339160618	-0.0869843296282831	0.765148775445944	-0.729250024774049	-1.27242775357824	-0.255475309908169	-0.375196911707367	-0.410809031906349	0.968905652843845	0.360862833111655	-0.447304996243706	0.734338998465081	-0.279009676791254	-0.0753822380231787	-0.45347659996732	0.933796050074359	-0.42423213578152	-0.615191530183693	-0.270018741434541
1.0	-0.738110612102079	0.906123631553198	1.16089232137726	-0.148814043315407	-1.34917382877003	0.20560162666775	-0.445266969649899	-0.183459407937103	0.312611508476591	-0.135150000270872	-1.34821524387197	-0.564937375795695	-0.149201282146881	-0.203187226567308	-0.0876208058924377	-0.0818604926760896	-0.0973623421847232	1.27281004996087	-0.615446385066705	-0.436044883526014	-0.168966329865714	-0.511312871619731	-1.23903705574311	-2.03105851416622	-1.3645653255604	-1.2113652219531	-1.24250149595645	-0.514965906796134	-2.32002295283247	-0.192938045853019	-0.144818339160618	-1.55157995725669	-1.249650353887	0.756421594143882	0.00170800069614938	-0.255475309908169	-0.239349790245852	-0.410809031906349	-1.02247364013969	-1.8837730290127	-0.447304996243706	-1.45420027343642	-0.376437353024567	-1.41966191117658	-0.45347659996732	0.248810865587672	2.33188442518944	0.693046189625623	-0.270018741434541
1.0	1.44908534089704	1.23920255790768	0.334638101203512	-0.148814043315407	0.84972295726975	-0.624247313096679	-0.445266969649899	-0.183459407937103	0.881760449099373	-0.135150000270872	0.774859460410582	0.186124761315581	-0.149201282146881	-0.203187226567308	-0.0876208058924377	-0.0818604926760896	-0.0973623421847232	-0.487261897605059	0.376680860320979	-1.25605048878771	0.796156890752225	-0.511312871619731	0.556624989721134	0.233234283297158	0.684588102711097	0.0512843800191292	0.449281837086892	-0.844441520750953	2.36102546197276	-0.55792012084824	-0.144818339160618	-1.26533310589565	0.222458169071173	-0.729250024774049	1.1523214391014	-0.255475309908169	-0.515938897548946	-0.410809031906349	-0.817370625286004	0.568274126603959	-0.447304996243706	-1.57886041004083	-0.917432374809398	-0.221911164183992	-0.45347659996732	-0.832508104689769	0.96341058509811	0.0623680772133783	-0.270018741434541
1.0	-0.774760977757858	0.302165881009564	-0.50585113644259	-0.148814043315407	-1.86596678059963	-0.881670670040424	-0.445266969649899	-0.183459407937103	-1.11349510747032	-0.135150000270872	-1.28800071786597	-1.18253445314475	-0.149201282146881	-0.203187226567308	-0.0876208058924377	-0.0818604926760896	-0.0973623421847232	2.09510343992837	0.0629991844000304	-0.457135603268056	-0.632801327940861	-0.511312871619731	-2.25092506407502	-1.97958627399991	-1.7662267835465	0.69437045733588	0.123124787928314	-0.844441520750953	0.612072369869641	-1.55340728872551	-0.144818339160618	-0.610585794565394	0.106389333582903	0.106004398053556	1.23403517347122	-0.255475309908169	0.41633577410959	-0.410809031906349	-1.46430665175522	-1.8837730290127	-0.447304996243706	-0.772053027238306	-0.917432374809398	-0.589028869807323	-0.45347659996732	-0.832508104689769	0.386919475018553	0.190522877479331	-0.270018741434541
0.0	-0.57316424680474	0.0467873437337109	0.737077116893512	-0.148814043315407	-0.47745147339447	0.608883498596446	0.239690431849331	-0.183459407937103	0.936219692335107	-0.135150000270872	0.789182276046985	0.865414410843783	-0.149201282146881	-0.203187226567308	-0.0876208058924377	-0.0818604926760896	-0.0973623421847232	-0.211371725227412	-0.252167761526213	-0.0703240809583409	0.354729366025635	-0.511312871619731	0.553234273604963	0.485032525113109	-0.151280365049325	0.0120066646176861	-0.321836965252026	-0.844441520750953	0.439148116261258	0.00541149532897764	-0.144818339160618	-0.0310704005645191	-1.03742251381093	1.76500955056721	0.241881271598597	-0.255475309908169	1.04690795998408	-0.410809031906349	-1.65184627246145	-0.517357482106596	-0.447304996243706	0.632809368292746	0.880545165019806	0.614689803948518	0.506247353656929	-0.832508104689769	-1.05241336834176	1.03419625994791	-0.270018741434541
1.0	0.410842010795283	-0.912363271647573	-0.381902221028107	-0.148814043315407	0.676681377586456	-1.3646673252162	0.634640044249246	-0.183459407937103	-0.593554198029118	-0.135150000270872	0.0487351212936299	2.06430511831261	-0.149201282146881	-0.203187226567308	-0.0876208058924377	-0.0818604926760896	-0.0973623421847232	-0.896702181956616	-0.0515382508603853	-2.86708342501896	1.37966340889857	2.21343872766628	0.434960252746751	1.0254327171273	1.17841508923088	-0.101882547902173	-0.103651427204073	-0.844441520750953	0.694326606664066	-0.34170207743542	-0.144818339160618	-0.879369914546685	-2.56733041408086	0.142974709240104	-1.27242775357824	-0.255475309908169	-2.01711686595113	-0.410809031906349	1.59694363225381	-0.026920843105461	-0.447304996243706	-0.561224601197187	-0.917432374809398	0.572999020123606	-0.45347659996732	-0.832508104689769	-1.5946627425432	-0.843199012915672	-0.270018741434541
1.0	0.0341688266320313	0.626670625804479	0.116789825411553	-0.148814043315407	-1.21913876673802	-0.0946581840967205	-0.445266969649899	-0.183459407937103	0.735908225265798	-0.135150000270872	0.235773634181664	0.241767383824543	-0.149201282146881	-0.203187226567308	-0.0876208058924377	-0.0818604926760896	-0.0973623421847232	-0.478788265939571	0.384260562591856	-0.723882360229096	0.104338268331745	2.11936686366403	-0.21777398445125	0.239761506221186	0.401408616745128	0.0481699325661984	0.648802890404108	0.509792901868753	-0.600224985143449	-0.121132593799093	-0.144818339160618	-1.3153693362489	0.0787534480276818	-0.729250024774049	0.177561740866989	-0.255475309908169	-0.313454270912532	-0.410809031906349	-0.944725761024305	-1.25604777953584	1.51748938610647	0.00345422837104233	0.0350101880796761	-0.00695879893917001	-0.45347659996732	0.129164348493424	-0.508776843279039	1.46923973384161	1.6262748921038
0.0	-1.80155636511255	1.7597808973298	3.31874464481924	-0.148814043315407	1.53500971407624	-1.3646673252162	-0.445266969649899	-0.183459407937103	-1.11349510747032	-0.135150000270872	0.85641767062257	1.57853466371842	-0.149201282146881	-0.203187226567308	-0.0876208058924377	-0.0818604926760896	-0.0973623421847232	-0.896702181956616	0.00101308272649536	0.555847323771122	0.820221421330411	-0.511312871619731	0.940505012516135	0.650843032128576	-1.83955038959146	-0.130299872138461	0.78991700868048	-0.844441520750953	0.821097404990927	0.828480303112325	-0.144818339160618	-0.127172806587239	-0.902170364471803	-0.729250024774049	-1.27242775357824	-0.255475309908169	-1.47377734827157	1.12147728890042	0.139719078363302	3.05149634341073	-0.447304996243706	0.631520632426365	-0.917432374809398	0.84124746983092	-0.45347659996732	-0.832508104689769	-1.5946627425432	0.702986501903509	-0.270018741434541
0.0	-1.80155636511255	-1.00085130484383	-0.351581459740675	-0.148814043315407	0.369188502875795	2.53268107513616	-0.445266969649899	-0.183459407937103	1.99485518231237	-0.135150000270872	2.99664144911404	1.10019095458558	-0.149201282146881	-0.203187226567308	-0.0876208058924377	-0.0818604926760896	-0.0973623421847232	-0.896702181956616	0.280043259654648	-1.29637109042508	1.03125656771544	-0.511312871619731	0.97433857909932	1.44413818556494	1.93449547884824	0.364717243192862	-0.644096663310653	1.4025253253463	2.66754735504449	-0.445191713234575	-0.144818339160618	0.364806778768866	-2.62223921335522	1.40082654322039	-1.27242775357824	-0.255475309908169	0.830368438189909	-0.410809031906349	-0.470691349093508	-0.0627532101609947	3.51460988921721	-0.135248404521455	-0.917432374809398	1.12619948105839	0.643491337360112	-0.832508104689769	-1.5946627425432	2.64699490712336	-0.270018741434541
0.0	-0.873721257991419	0.268830432322324	-0.831642580137396	-0.148814043315407	-0.838806702897523	-0.928220824956104	-0.445266969649899	-0.183459407937103	-1.11349510747032	-0.135150000270872	-0.224967191793808	0.595153787673141	-0.149201282146881	-0.203187226567308	-0.0876208058924377	-0.0818604926760896	-0.0973623421847232	0.606987281701948	-0.762929997562434	0.873310743790606	-0.400272070365317	-0.511312871619731	-0.361144349153597	0.124486082708031	-1.24531150241422	-1.12853576294691	0.877029820453725	0.302906389604549	0.369417561899023	-0.942503459572285	-0.144818339160618	0.326940685227073	0.0221571966223824	-0.729250024774049	-0.741239808480733	-0.255475309908169	-0.477034120996887	-0.410809031906349	-0.0600123062356546	-0.189885359883086	-0.447304996243706	0.35875305868832	-0.374209155257601	0.472306464897958	-0.45347659996732	0.589563962845306	-0.819742383635817	-0.000757629504006276	-0.270018741434541
0.0	1.31404035948005	1.0741789179524	-1.48450860611169	-0.148814043315407	0.623723267278441	0.100885418190319	-0.445266969649899	-0.183459407937103	1.66208440873681	-0.135150000270872	-0.344681019799379	-1.41204183698686	-0.149201282146881	-0.203187226567308	-0.0876208058924377	-0.0818604926760896	-0.0973623421847232	-0.896702181956616	-0.0162938141484699	-1.31814038495161	0.505283341542649	-0.511312871619731	0.637745318395712	-1.75691799924862	-0.438338908717228	0.0480749533585951	0.719256177623734	-0.844441520750953	0.377700460887636	1.06017935255447	-0.144818339160618	-0.534859511860464	1.0552382206727	-0.729250024774049	-1.27242775357824	-0.255475309908169	-0.89514747436203	-0.410809031906349	0.524766837394519	-1.8837730290127	-0.447304996243706	0.0567428020741709	-0.917432374809398	0.368650989018805	-0.45347659996732	3.13842871753539	2.34459896454628	-0.160977468412422	-0.270018741434541
0.0	0.366967617448302	0.289808774700562	-0.639040403927556	-0.148814043315407	0.146175843031235	0.812076566551478	-0.445266969649899	-0.183459407937103	-0.738695278032304	-0.135150000270872	-0.471449593157421	-0.464297879135947	-0.149201282146881	-0.203187226567308	-0.0876208058924377	-0.0818604926760896	-0.0973623421847232	-0.120223939345833	-0.539076559178861	-0.0835409612524036	0.114466280419032	0.747742681020593	0.089867482901891	0.176770608840019	0.672136904988492	-0.836326820612089	-1.25887438247857	-0.177834733985959	-0.685221826951477	1.37562149840253	-0.144818339160618	0.0222814695005901	0.360974375774164	-0.729250024774049	0.53315061982492	-0.255475309908169	1.72364471206241	-0.410809031906349	0.375346859530881	0.616796147240036	-0.447304996243706	-0.288371263233588	-0.279454645425545	0.0234426538275206	-0.45347659996732	0.0741099283724339	-0.00656038029033127	-0.810403655575141	-0.270018741434541
0.0	-0.155809402023456	0.825113505621571	1.24500101971814	-0.148814043315407	0.163932638710693	-0.771493859512908	-0.445266969649899	-0.183459407937103	-0.735072502744212	-0.135150000270872	0.378005262866898	-0.209449060179616	-0.149201282146881	-0.203187226567308	-0.0876208058924377	-0.0818604926760896	-0.0973623421847232	0.594346237567412	-1.00490293674291	-0.459706803488632	-0.105606657777214	-0.511312871619731	-0.535730325025609	0.485475602556893	0.320937682828282	0.0339771273247904	-0.596398414091403	0.907058412967977	0.0130063550288718	1.50104026047253	-0.144818339160618	0.491681235505034	-0.262313720345606	-0.729250024774049	0.725062164669895	-0.255475309908169	1.33826324795357	-0.410809031906349	0.639464227031877	0.352553492371477	-0.447304996243706	0.199987565894838	-0.917432374809398	0.887325389924034	-0.45347659996732	-0.832508104689769	-0.323170893889371	-0.194732661571021	-0.270018741434541
0.0	0.272647580188813	0.0874446214837304	1.17170008157496	-0.148814043315407	-0.869320699703045	-1.3646673252162	0.0801245077634672	-0.183459407937103	-1.11349510747032	-0.135150000270872	-0.871000273564326	0.26545639888578	-0.149201282146881	-0.203187226567308	-0.0876208058924377	-0.0818604926760896	-0.0973623421847232	1.507365792202	-0.165748902062055	-0.490585207482393	-0.0893059142964701	-0.511312871619731	-0.598360826598217	1.11665012161882	0.0369555858729719	-1.76963007497081	0.379213035622346	1.79695483411011	0.254696334842584	1.49850700518681	-0.144818339160618	-0.0551850810083364	0.724821835071848	-0.131920239322876	1.4953285518249	1.92259184349509	0.765293972398059	-0.410809031906349	1.36172801516698	1.76671684302023	0.581496364365574	0.542311751587382	-0.174918421520218	1.09910236360221	-0.45347659996732	-0.397752523244024	-0.539875063759889	-0.876361343732482	-0.270018741434541
0.0	-0.247752196689251	0.715341206956341	0.826503097527336	-0.148814043315407	-0.507042345275129	-0.378560994476803	0.145878699290643	-0.183459407937103	1.03004704049217	-0.135150000270872	0.682188289888259	0.582699783293275	-0.149201282146881	-0.203187226567308	-0.0876208058924377	-0.0818604926760896	-0.0973623421847232	1.15903467309894	-0.928467288491339	-0.694831415400537	0.126841983872563	1.13554546662518	0.204566839959462	0.0986753646744345	-1.1181980616812	-0.69192839271671	-1.69899482905454	-0.844441520750953	-1.82061169505434	1.92082420619614	-0.144818339160618	0.788351834151728	-0.709139006109128	-0.729250024774049	0.118619490013265	-0.255475309908169	0.242701519077453	-0.410809031906349	1.33366987862787	0.367453374944395	0.709581329162322	-0.572941065848475	-0.917432374809398	0.956141791000296	-0.45347659996732	-0.142652313373392	-0.0117262891919446	0.235107815061997	-0.270018741434541
0.0	0.580694187442476	0.503582822525537	-0.636778226376868	-0.148814043315407	1.63410946285445e-05	-0.757443125289636	-0.445266969649899	6.18402360019334	-0.725845791409453	-0.135150000270872	-0.114118576896062	0.924424182595091	-0.149201282146881	-0.203187226567308	-0.0876208058924377	-0.0818604926760896	-0.0973623421847232	-0.896702181956616	0.280864981869229	1.84614569050045	-0.581595371509826	0.411899871928003	-1.23145171105896	-0.0300666284439715	0.254027683453483	0.105354570236826	0.292869931522149	2.33928916686314	-0.483262960763744	-1.10991453549494	-0.144818339160618	0.113402222191857	-0.82300821376904	0.186132341311454	0.542309969707473	-0.255475309908169	0.234112550708783	-0.410809031906349	0.547128977717852	0.0837465296853436	-0.447304996243706	0.600914153006358	-0.917432374809398	-1.12916284497143	-0.45347659996732	-0.360172376474464	-0.713473305262674	-0.975783678338157	-0.270018741434541
0.0	-0.194705859376159	-1.33859639707763	-1.39185106486995	-0.148814043315407	2.28054762824438	0.591504823070759	-0.445266969649899	-0.183459407937103	0.37134353122865	-0.135150000270872	0.493593687282689	1.63877887070314	-0.149201282146881	-0.203187226567308	-0.0876208058924377	-0.0818604926760896	-0.0973623421847232	-0.896702181956616	1.31609297137702	0.645032826968984	0.750093964595545	-0.511312871619731	1.51643652335654	-0.330047420663168	-0.534952552150908	-0.0793443117550299	-0.600672178419975	-0.176243580458855	1.3957427752637	0.00337214140687809	-0.144818339160618	-0.443302177572977	-0.93037091621941	-0.729250024774049	-1.27242775357824	-0.255475309908169	0.425703789686876	-0.410809031906349	-2.1176942855493	1.7165538022092	-0.447304996243706	-0.465898588898688	3.06439638135682	-0.404217874538051	-0.45347659996732	1.10636831627493	-0.942973516154125	-0.312391593659546	-0.270018741434541
0.0	0.234591786558557	0.133935686805808	0.620007339671305	-0.148814043315407	0.666221464214963	-0.563767332849791	0.255052789789277	-0.183459407937103	-0.583461433024033	-0.135150000270872	0.160562865724173	-0.361969527626537	-0.149201282146881	-0.203187226567308	-0.0876208058924377	-0.0818604926760896	-0.0973623421847232	-0.116574361498528	-0.716443540330039	-0.542974337636697	0.13936420535354	0.291201047471758	0.474169194833662	-0.295341289542812	0.409175964946797	0.22919229255829	-0.47343147462905	-0.844441520750953	-0.0272512643762184	0.29494844207089	-0.144818339160618	0.112583497692312	-0.891470892308309	1.18458999000444	0.559804881468228	-0.255475309908169	0.0651439650336157	-0.410809031906349	0.29290514765664	0.533739861914673	0.241242579805798	0.0745323324627413	0.879030301243271	0.0219631747916427	-0.45347659996732	0.716512122099997	0.0915991861591343	-0.231313459708058	-0.270018741434541
1.0	0.138168054089073	-0.458114351311966	0.135015974769546	-0.148814043315407	4.09832206961412e-05	-0.54165026382671	0.65944286918487	-0.183459407937103	-0.520258282956473	-0.135150000270872	-0.696791184465238	-0.625117541513775	-0.149201282146881	-0.203187226567308	-0.0876208058924377	-0.0818604926760896	-0.0973623421847232	-0.49965042531035	-0.895279643088281	0.777084501902188	-1.21536387738682	-0.511312871619731	-1.25191302914296	-0.190016098006695	-1.65599004702336	0.1727911495185	0.0229637478046402	-0.172358586377593	0.308230433898206	2.19794813563212	-0.144818339160618	-0.125463317043063	0.199405044702302	0.526720274298383	0.290778806745159	-0.255475309908169	2.29090467171888	-0.410809031906349	-0.375929027431526	-0.0944199547562123	1.82530740278215	1.8156769349272	-0.917432374809398	0.631864794431597	-0.45347659996732	0.592706932866669	-0.975293151466863	-0.60366337549284	-0.270018741434541
1.0	0.0945531899292787	1.37178153933297	0.180811048253874	-0.148814043315407	0.0592348734481852	-0.0859253605720221	-0.445266969649899	-0.183459407937103	1.01758036736131	-0.135150000270872	-0.975452741745613	0.529548645270603	-0.149201282146881	-0.203187226567308	-0.0876208058924377	-0.0818604926760896	-0.0973623421847232	-0.896702181956616	-1.55874977007571	0.537575097536034	-0.172960327230635	-0.511312871619731	-1.2659560076295	0.42534875699397	-0.541252871461363	0.0224976170968817	-0.212166405713259	-0.417512125959919	-1.28976902132344	-0.490373447603173	-0.144818339160618	0.204185363353583	-0.323409035862237	2.56856246379218	0.226614142574286	-0.255475309908169	0.484004749348036	-0.410809031906349	0.25601667792237	0.858362835424941	-0.447304996243706	1.78091847724875	-0.216419409196615	-0.718462161686969	-0.45347659996732	1.09546915770178	0.0328808530524555	-0.526485786205741	-0.270018741434541
1.0	-0.592645627082875	-0.802067212236773	-0.849001545549894	-0.148814043315407	-0.45356225714876	0.904816725404949	3.36701205048904	-0.183459407937103	2.03287906367792	-0.135150000270872	1.06214067421933	0.435538249005807	-0.149201282146881	-0.203187226567308	-0.0876208058924377	-0.0818604926760896	-0.0973623421847232	-0.626894596222588	0.455026758748461	0.329553377095672	0.768384242379784	1.40053831712636	0.102901596377128	0.705933625114942	0.383715214726824	-0.207108541422808	-0.135640716338838	-0.844441520750953	-0.682565878087186	-1.15979400458012	-0.144818339160618	-1.44036524883317	0.0529791691381818	-0.729250024774049	-0.325134167848817	-0.255475309908169	-0.763496689339546	-0.410809031906349	0.383869182258596	-0.512577242304331	0.292902680142988	-0.367782670025532	-0.917432374809398	0.939810727830364	0.60107198028846	0.145636564333628	-0.16139375736972	1.46599300597601	-0.270018741434541
1.0	0.627403827163598	0.132668384914	-0.608452895240036	-0.148814043315407	0.405270321959587	1.85243787863417	-0.445266969649899	-0.183459407937103	0.596216825148234	-0.135150000270872	0.428280937920347	-0.836346459934521	-0.149201282146881	-0.203187226567308	-0.0876208058924377	-0.0818604926760896	-0.0973623421847232	1.59157290518902	-0.395964590860323	-1.18438823892921	-0.209847468586055	-0.511312871619731	0.0772341907910613	-0.16689709894469	1.51934508985805	0.29965554951233	-0.598558389630526	-0.446609139910221	0.715554158431518	0.806354923844568	-0.144818339160618	1.10592708068673	-1.15911339180411	0.176957173374913	0.982526346590957	-0.255475309908169	1.13337831367283	-0.410809031906349	-0.722408673972771	0.517507294273048	-0.447304996243706	0.331497152837122	0.00175061980980183	-0.539297975020914	2.4178906228827	0.0955824697994655	0.496459335690398	0.820682399816858	1.55938768817235
1.0	-1.80155636511255	-1.7058778215527	-0.642494468765118	-0.148814043315407	-1.01050948371384	0.608648429681958	-0.445266969649899	-0.183459407937103	2.28864727752139	-0.135150000270872	0.903429795969811	-0.704129897967496	-0.149201282146881	-0.203187226567308	-0.0876208058924377	-0.0818604926760896	-0.0973623421847232	1.68206506864308	-2.33711450738309	-0.071091494654402	0.64116113980346	-0.511312871619731	0.0217415913040479	0.524552658208547	0.266717083194922	-0.37723642424858	-0.589742252108323	1.0038044594011	0.306200667165633	-1.38515120104384	-0.144818339160618	1.4718936923725	-0.228467190479081	-0.729250024774049	0.61825216432946	-0.255475309908169	0.0438343312197284	4.36983528094383	1.20618051902328	0.806359592543643	1.06903215646545	-1.12258767454988	-0.917432374809398	1.25613872333008	-0.45347659996732	2.40343759449577	1.67718315058461	2.44633244361945	-0.270018741434541
1.0	-1.15929272299528	1.10094070756222	0.165939244397031	-0.148814043315407	1.55575008385477	-0.331842573210694	-0.445266969649899	-0.183459407937103	-1.11349510747032	-0.135150000270872	-0.281156196771406	-0.339781041131214	-0.149201282146881	-0.203187226567308	-0.0876208058924377	-0.0818604926760896	-0.0973623421847232	-0.334932196074049	-1.1165245750924	0.208166245253373	0.295806832669516	-0.511312871619731	-1.50908086178962	-0.961550454809238	-0.0376488322718375	-1.31948336164935	-1.23661454833238	-0.844441520750953	-0.535576404425463	1.63961571049584	-0.144818339160618	-1.31289448254059	1.06501585430267	-0.729250024774049	2.19678937922945	-0.255475309908169	-0.160892485309975	-0.410809031906349	-0.687824343890032	-0.948634227859892	-0.447304996243706	-1.9479090830251	-0.917432374809398	0.000924507392747963	-0.45347659996732	-0.832508104689769	-0.443822598460246	-0.832893777639166	-0.270018741434541
1.0	-1.80155636511255	0.241089466211319	1.42726181501343	-0.148814043315407	-1.00975369017472	1.28515525692015	-0.445266969649899	-0.183459407937103	-1.11349510747032	-0.135150000270872	2.09673079877371	1.83525071128565	-0.149201282146881	-0.203187226567308	-0.0876208058924377	-0.0818604926760896	-0.0973623421847232	-0.896702181956616	0.199770146724521	0.549134648843191	0.884448639035718	-0.511312871619731	1.13357528031755	2.19211807004958	0.949419272198637	0.729864608217471	-2.31289459570375	-0.844441520750953	0.559708137804548	-0.107185016001683	-0.144818339160618	-0.976519127815515	-1.01274134585783	-0.729250024774049	3.03201559543581	-0.255475309908169	-0.0547363370928539	-0.410809031906349	0.194522269288584	0.632439871610114	-0.447304996243706	-2.43452781819566	-0.917432374809398	1.70476218673435	-0.45347659996732	-0.832508104689769	-1.5946627425432	0.809440375302594	-0.270018741434541
1.0	-0.658367581572278	1.86181385622085	-0.0218894168224393	-0.148814043315407	-1.86596678059963	-1.3646673252162	2.09077796638001	-0.183459407937103	-0.291404376950033	-0.135150000270872	1.27455802124543	0.253100212143015	-0.149201282146881	-0.203187226567308	-0.0876208058924377	-0.0818604926760896	-0.0973623421847232	-0.896702181956616	-1.48503373603173	0.219692015197409	0.850343937743674	-0.511312871619731	-0.904927821087278	-1.78317655525808	-0.447424860383178	-1.70374264003211	-0.741914873559308	-0.844441520750953	1.69991672814593	0.49171766178712	-0.144818339160618	1.60602390817385	-1.52357594318622	-0.729250024774049	0.0959177539095544	-0.255475309908169	-2.28866102194469	-0.410809031906349	1.7523176932438	1.77215827550418	-0.447304996243706	-2.43452781819566	-0.917432374809398	0.590392319244425	-0.45347659996732	-0.00410727523765187	-1.5946627425432	-0.434675394199403	-0.270018741434541
1.0	-1.12973289714416	-0.0896363129158268	-0.963168853903887	-0.148814043315407	-1.86596678059963	-1.3646673252162	-0.445266969649899	-0.183459407937103	-1.11349510747032	-0.135150000270872	-1.1333194308779	0.969186079970766	-0.149201282146881	-0.203187226567308	-0.0876208058924377	-0.0818604926760896	-0.0973623421847232	-0.896702181956616	-0.681194352509027	-0.204721776101226	-0.419547567577958	-0.511312871619731	-0.873700095836387	-0.334800981472685	-0.45191479501987	-1.27134140134047	-1.03854305537645	-0.264862907275535	-0.758554363047686	2.29237748378494	-0.144818339160618	0.718520841076156	-0.62551431898643	-0.729250024774049	0.533875829746721	-0.255475309908169	1.84998367434678	2.88238664041066	1.49517314540841	1.2368297637477	-0.447304996243706	-0.390384269621061	-0.917432374809398	1.57724892618804	-0.45347659996732	-0.832508104689769	-0.642296047519673	-0.472656560801308	-0.270018741434541
1.0	-1.80155636511255	1.12011942265149	-2.0002443153526	-0.148814043315407	-1.86596678059963	-0.933181416971902	-0.445266969649899	-0.183459407937103	-0.570806919902573	-0.135150000270872	-0.673537099296841	-3.54821474069864	-0.149201282146881	-0.203187226567308	-0.0876208058924377	-0.0818604926760896	-0.0973623421847232	-0.896702181956616	-0.96972473831639	-2.48520941578385	-2.98143465395071	-0.511312871619731	0.235627540113375	-0.154586408027999	-1.55999114819853	-2.39735386328717	0.895060103625084	-0.844441520750953	2.05533179025754	2.47381829713691	-0.144818339160618	-2.05954333610398	0.407755550318398	-0.729250024774049	-0.369139447486951	-0.255475309908169	-0.18295272299939	-0.410809031906349	0.161706068540507	-1.8837730290127	-0.447304996243706	-2.43452781819566	-0.917432374809398	0.731083633917444	-0.45347659996732	-0.832508104689769	1.04563971053591	-0.96337081290423	-0.270018741434541
1.0	1.86909669598551	0.688590190244682	-0.535945606683265	-0.148814043315407	0.77095990509955	-0.722252887371914	0.252810190200023	3.01232620982147	-0.640014134439278	-0.135150000270872	1.0178214692171	2.51346691373187	-0.149201282146881	5.80357792154096	-0.0876208058924377	-0.0818604926760896	-0.0973623421847232	-0.198532633830384	2.34012402532599	-1.81202404653289	2.2450719883784	0.94252315869333	1.12370846902379	1.85947153371532	2.26708913398682	2.24083309467306	0.859118975589805	2.87100449403976	2.38409349838223	-0.806197323102731	3.24726779647122	1.48995173259473	-0.826480748000616	1.01878210917464	1.86189997423285	2.63847900373193	0.107164480549013	1.41062883188277	1.09844092348726	0.438346290414324	0.521414286072422	1.37768247317723	0.0658964439065587	0.848989847201996	-0.45347659996732	0.935329245613054	-0.959919373332888	-1.1971979626712	0.657441024807802
1.0	0.328076437862837	-1.09549801725076	-1.19410928703108	-0.148814043315407	1.29065584272116	-0.557431746111868	1.00742572290829	2.73483084312627	0.924006589506911	3.7084512858436	0.00274201971492923	1.1569769701226	-0.149201282146881	1.26246547168879	-0.0876208058924377	-0.0818604926760896	-0.0973623421847232	0.0306289621988858	0.991557423481099	-2.34189328438283	2.32869712358159	-0.511312871619731	2.1158313681384	2.27350610043395	2.45515096475876	2.67018752170051	1.45584966762077	-0.36031413911838	2.07545246704705	-0.808422517440023	-0.144818339160618	1.04497839318426	-1.36937236672351	1.23699089552795	0.906859158484092	-0.255475309908169	0.11484084823066	0.645479709005408	-1.25013643256259	-0.657915259524673	-0.447304996243706	1.35134077037094	1.89424406987183	0.520574050235966	0.0635523433499008	0.815973396605695	0.402386239161329	0.275321487743785	1.41829536246441
1.0	0.0048235147595628	0.609106835204805	-0.544740764374891	-0.148814043315407	0.361209695105601	0.272721881967942	0.746947415641267	4.30091637305595	-0.157416338970435	2.82505550984799	0.294904402426245	0.660212622983151	-0.149201282146881	0.925606545297678	-0.0876208058924377	-0.0818604926760896	-0.0973623421847232	-0.609887958261886	1.15635934631486	-1.69852389178721	2.28238764949494	1.19352165709375	1.60355029484562	1.73801358467344	1.88051920426158	2.33837860538769	0.950302633388953	-0.445226508538438	2.43534574021796	0.20570020010794	-0.144818339160618	0.910741138217228	-1.09519177638919	1.35708144722438	0.429263156609727	2.61979807822682	-0.638654783671529	1.56914785004244	-0.361902917022154	-0.21271056982875	-0.447304996243706	-0.491399138390874	1.22126880148795	0.693685916404289	1.02342604601838	0.749843328779622	-1.06846585099191	0.0706544111960572	-0.270018741434541
1.0	-0.2597061042535	0.185814207453189	-0.630656442148136	-0.148814043315407	1.05538547659921	1.10761839810677	1.14830499944401	3.02815588660546	0.214893559766035	-0.135150000270872	0.345082446822049	1.42628653285165	1.62401672506728	-0.203187226567308	-0.0876208058924377	-0.0818604926760896	-0.0973623421847232	-0.439802240310373	0.748812260023705	-1.36156555060747	2.20894249392121	2.06610489343537	1.46174378020445	2.32005963973476	1.63294755234002	2.26532350067486	0.0573560698006577	0.0405203891991712	1.88575128987283	1.65436985994135	-0.144818339160618	1.35134299836113	-1.02430053811983	1.92581175653432	0.306808566980579	2.12220722482714	-0.445342724454034	1.41955757527889	-0.564086008634793	0.645860682359443	0.675313336630901	1.90138138116178	0.666811911227072	1.89902673104217	1.04017457746894	0.669104487881377	-0.660037303904315	0.148700005809226	0.662035008912426
1.0	-0.565518266026664	0.401641426733313	-0.702525407975146	-0.148814043315407	1.24462581581979	0.917403415764234	0.408014161341068	3.20553358799374	-0.153731581780554	-0.135150000270872	0.080641546567479	1.41659249585743	-0.149201282146881	-0.203187226567308	-0.0876208058924377	-0.0818604926760896	-0.0973623421847232	-0.896702181956616	0.795749152340837	-1.09139763004592	2.3308144740858	2.50702190469078	2.06207608522444	1.83655106769415	0.997991596238044	2.19891869395103	0.779867550364877	-0.418553023216826	2.25594121281075	0.860428941969599	-0.144818339160618	1.95201628225056	-0.7716322466099	0.932085751938952	-0.50901129164448	-0.255475309908169	-0.872112434404586	0.815386850748866	-0.968471965797561	0.323443666788836	0.392430092768851	1.15885185125746	0.498274029549901	1.29675348410187	0.742093137355303	0.674631537989166	-0.923057136701238	0.443745246920567	0.713512392298849
1.0	-0.200778583370191	1.44626221592558	-0.905134955755533	-0.148814043315407	0.0764041047827309	-1.11982999798036	0.561074676869105	3.39908378161248	0.218261877261289	3.2049754783108	-1.070844440373	0.835137535683782	1.82881585649568	-0.203187226567308	-0.0876208058924377	-0.0818604926760896	-0.0973623421847232	-0.296334951946274	1.83478402404302	-0.878657308846161	2.15645521126843	0.753543994703971	-0.393874084606476	0.701468590947189	1.44952916082597	1.35266052570495	0.688420064312388	-0.52521605972543	0.791892502864549	0.14708609168602	-0.144818339160618	-0.251384541511561	0.632285803228542	1.02385360503535	-0.0874938004834644	1.62247145323565	-1.05185897646108	0.507115766642393	-0.293883584773945	-0.846701778134588	0.181316966461824	1.11857342774353	0.29434895964507	0.338896533753534	0.181237002974055	0.756280708232567	0.0913006078455338	-0.832577420123954	-0.270018741434541
1.0	0.840205829033274	1.17205546549975	-1.19206327933004	-0.148814043315407	-0.434664444256241	-0.996164084884887	1.13115493038884	-0.183459407937103	0.684805482549381	-0.135150000270872	-0.377646892905224	0.675198100194106	-0.149201282146881	-0.203187226567308	-0.0876208058924377	-0.0818604926760896	-0.0973623421847232	0.0567753065847803	2.27777152698195	-2.73592332760277	2.24004898935714	0.839529960179961	-0.551872276411642	0.86854732438798	2.12451526833473	0.924309050986321	1.10773649275669	-0.503437106360262	2.04821574100554	-0.962209864845534	-0.144818339160618	0.345108428751538	-0.171240173294115	0.220310899096974	-1.27242775357824	-0.255475309908169	-0.426131273336908	-0.410809031906349	1.14549011170046	-0.961312869592515	1.04346201725304	0.54486597968989	-0.917432374809398	-0.392785348460938	0.224696966049182	-0.832508104689769	-0.540080192958295	-1.3702490197184	-0.270018741434541
1.0	-0.565434202480278	0.226674164154724	-1.11277198685198	-0.148814043315407	0.0751723156875624	-1.02482527448659	0.545720247055648	-0.183459407937103	2.15733206396675	-0.135150000270872	-1.94594978540578	0.604016913822778	-0.149201282146881	-0.203187226567308	-0.0876208058924377	-0.0818604926760896	-0.0973623421847232	-0.578174009317462	2.25929739346016	-0.855266292176286	1.55923369450132	2.13437177516769	-0.692048582284412	0.00248100098209064	1.29560053037619	1.64493557154994	0.99834719435045	-0.184914253716965	0.932571167539163	0.500730459647242	-0.144818339160618	-0.683586704004324	1.45298033847445	0.997656692695479	-0.272523261199923	1.59345474800245	-0.230808927137363	-0.410809031906349	-0.616160329120168	-0.306053234576817	0.17160394447796	1.42412234472487	0.846200032110145	-0.385424070583145	-0.45347659996732	0.808669136976047	0.618848881663624	-0.825687373972542	0.753618509573122
1.0	0.237023491828234	-0.0849428770715201	-0.742724019378097	-0.148814043315407	0.997204228757067	1.11612848418888	1.23446982844017	-0.183459407937103	1.00604211019212	3.86203848421277	0.0309350113198228	1.47022057988487	-0.149201282146881	-0.203187226567308	-0.0876208058924377	-0.0818604926760896	-0.0973623421847232	-0.352104728933495	1.37792857976213	-1.734812018585	2.34509862044858	1.00024971540122	1.84065410886049	2.25525895272116	2.15317307272221	2.55689233794706	1.63441756696321	-0.275112429612062	1.99187999209237	0.494469071479888	-0.144818339160618	0.847914518659449	-1.04987349792318	0.933714087271528	0.480571771556957	3.6188960028989	0.0565265088264882	-0.410809031906349	-0.0844254705173305	-0.340515571298876	-0.447304996243706	1.34930967085733	0.319253399198192	0.700744423525027	0.743291152139832	0.416162091756654	-0.443186601764829	0.2663809113658	-0.270018741434541
1.0	0.751708136958897	-2.14457125947778	-1.64980722138461	2.31127328680187	1.39056956940561	-0.922413745925024	0.329500192102661	-0.183459407937103	-0.926303448863042	-0.135150000270872	0.401071347204897	1.05740817174029	1.54847108790173	8.14635722889999	12.1690560524633	-0.0818604926760896	-0.0973623421847232	-0.197633613201819	0.816381729526849	-0.398846628542777	2.2818081669775	0.888013412471688	0.617248516611689	1.95917589398246	2.10436505363231	2.25904205916443	0.952058700154893	2.90149206809645	1.78295042197863	-0.88626739534425	-0.144818339160618	1.39672126214444	0.0317524601181429	1.68514942838443	0.378860441483633	-0.255475309908169	0.610819308197087	1.79888929929661	1.59384906496052	0.308509473090193	0.314773479038618	1.49027182365794	-0.0804601904794675	0.225484794682137	-0.45347659996732	0.607999062206158	-0.429888849027567	-1.30743063112811	0.622326076250997
1.0	0.589252659515788	0.336657948321189	-0.780284226516408	-0.148814043315407	0.295838819437107	0.361987285945892	0.2087603143407	4.98894253709715	1.40032858956509	3.80684976715629	-0.5955921343445	1.56072440947127	-0.149201282146881	-0.203187226567308	-0.0876208058924377	-0.0818604926760896	-0.0973623421847232	1.3012953956521	0.567102598050398	-2.18376765084752	1.94327543812543	1.49613104830326	0.962895270344841	1.40169124127702	1.36882068878757	1.19778902098685	0.178436025130646	2.7938479738825	1.20587987804248	1.41988452083476	5.34529740207347	0.487534170986307	-0.861753452248315	0.681861807297326	0.802731455217085	1.96086828287716	0.945996015931208	2.21316495856812	0.961965253560277	1.38679120456397	0.599494817474604	1.4962100719846	0.754622570044246	0.986000832430612	0.939992292667782	0.663621126054797	1.08216457034941	0.487337094753246	0.957032467398636
1.0	-0.417473173607321	0.00333138462522612	-1.41053755444895	-0.148814043315407	-0.149167195573738	0.329066998074621	1.42006286485032	-0.183459407937103	1.71480373744793	3.2894517122252	-0.914800827979825	-0.467059563102031	-0.149201282146881	-0.203187226567308	-0.0876208058924377	-0.0818604926760896	-0.0973623421847232	-0.565037115816927	0.628994328125816	-1.17306746446208	2.1724960830136	1.3131015754638	0.339745742951221	0.635605593386709	1.26762567467203	1.14939050066011	0.07707882137715	-0.383193001484536	1.13487700073051	0.273833402310164	-0.144818339160618	-0.434040215009952	0.124545610650945	0.833634966921265	-0.746957313400103	-0.255475309908169	1.07782347312294	-0.410809031906349	-0.529830282817667	-0.876237891321198	0.835101566727541	0.770806831998642	0.209167334452967	0.664777466384944	0.465252378030177	-0.448177946757866	-0.281820422442187	1.17699323418586	-0.270018741434541
[truncated: 5,000 more columns]
